# Supplementary material for: Air quality impacts of crop residue burning in India and mitigation alternatives
Source: Nat Commun. 2022 Nov 14;13:6537. doi: 10.1038/s41467-022-34093-z (PMC9663555; doi:10.1038/s41467-022-34093-z)
Supplement: Supplementary file 3 — Supplementary Data 1 [file 41467_2022_34093_MOESM3_ESM.xlsx]

## Sheet: Supplementary Table 1
Supplementary Table 1. Elemental analysis of crop residue by crop *
Crop residue	C (%)	N (%)	K (%)	P (%)	SiO2 (%)	Ash (%)
Rice husk	37.8	1	0.3	0.03	15.8	16.5
Wheat straw	43.8	1	0.78	0.04	7.1	8.5
Sugarcane bagasse	48.2	0.2	0.51	0.04	1.3	3
Cotton sticks	51	1	0.61	0.08	1.3	3.1
Groundnut shell	41.1	1.6	1.2	0.12	2.5	4.4
Maize cobs	46.2	0.6	0.54	0.07	2	3
* Data adapted from Praspaliauskas, M., et al. "Study of chemical composition of agricultural residues from various agro-mass types." Biomass Conversion and Biorefinery 10.4 (2020): 937-948.
