# Supplementary material for: Air quality impacts of crop residue burning in India and mitigation alternatives
Source: Nat Commun. 2022 Nov 14;13:6537. doi: 10.1038/s41467-022-34093-z (PMC9663555; doi:10.1038/s41467-022-34093-z)
Supplement: Supplementary file 4 — Supplementary Data 2 [file 41467_2022_34093_MOESM4_ESM.xlsx]

## Sheet: Supplementary Table 2
Supplementary Table 2. Population exposure attributable to agricultural residue burning by year and relative contribution by state
Year	2003	2004	2005	2006	2007	2008	2009	2010	2011	2012	2013	2014	2015	2016	2017	2018	2019
Whole India (μg/m3)	4.3	5.1	6.7	4.6	5.3	5.3	7.2	5.1	7.5	7.4	7.2	8.1	5.8	9.6	7.2	8.3	8.4
Contribution by state/union territory	(%)
Andaman and Nicobar	0	0	0	0	0.00034	0	0	0.00082	0	4.5e-05	0	0	0	0	0.00021	0	2.5e-05
Andhra Pradesh	0.75	1.1	1.2	1.5	1.4	1.1	1.5	1.4	1.7	1.6	1.4	1.4	1.3	1.1	2.3	1.8	2.9
Arunachal Pradesh	0.027	0.027	0.015	0.082	0.053	0.017	0.03	0.044	0.02	0.018	0.027	0.031	0.025	0.024	0.028	0.012	0.017
Assam	0.067	0.074	0.049	0.098	0.12	0.036	0.074	0.12	0.05	0.035	0.068	0.043	0.089	0.025	0.038	0.023	0.035
Bihar	1.1	1.5	1.1	0.68	0.73	2.6	2.6	3.1	0.81	2.2	2.9	2.3	1.5	1.6	4.3	4.5	4.2
Chandigarh	0.033	0.022	0.039	0.035	0.024	0.026	0.037	0.033	0.048	0.029	0.023	0.024	0.019	0.027	0.024	0.015	0.024
Chhattisgarh	0.17	0.16	0.16	0.28	0.21	0.29	0.64	0.58	0.52	0.46	0.67	0.58	0.98	1.2	2.2	1.7	0.84
Dadra and Nagar Haveli	1.5e-05	4.5e-05	1.6e-06	0	9.9e-07	5.6e-06	4.5e-06	8.3e-06	6.7e-08	1e-06	1.2e-05	1.8e-05	2e-05	0	4.5e-06	1.5e-06	0
Daman and Diu	0	0	0	0	0	0	0	0	0	0	0	0	0	0	0	0	0
Delhi	0.00081	0.018	0.011	0.013	0.0054	0.038	0.02	0.026	0.0082	0.1	0.026	0.02	0.02	0.023	0.035	0.056	0.028
Goa	0.0088	0.0072	0.0015	0.01	0.016	6.2e-05	0.00062	0.0004	0.002	0.0019	0.0023	0.0012	0.001	0.0015	0.0023	0.0076	0.0035
Gujarat	0.055	0.06	0.023	0.075	0.028	0.028	0.032	0.053	0.038	0.022	0.042	0.015	0.032	0.052	0.043	0.14	0.057
Haryana	11	11	14	10	9.6	7.8	13	11	8.6	11	13	10	9.5	9	12	9.3	11
Himachal Pradesh	0.24	0.22	0.22	0.17	0.18	0.37	0.27	0.3	0.16	0.39	0.16	0.15	0.12	0.28	0.15	0.31	0.11
Jammu and Kashmir	0.061	0.08	0.076	0.059	0.094	0.066	0.072	0.085	0.046	0.077	0.12	0.042	0.019	0.093	0.084	0.16	0.11
Jharkhand	0.19	0.29	0.17	0.5	0.1	0.091	0.56	0.92	0.36	0.21	0.38	0.39	0.78	0.52	0.89	0.71	0.2
Karnataka	0.69	0.85	0.95	1.9	1.5	1.1	1.3	1.7	1.9	1.3	1.7	1.2	1.6	1.3	1.2	1.6	2
Kerala	0.14	0.6	0.09	0.21	0.37	0.069	0.43	0.16	0.062	0.21	0.17	0.15	0.17	0.22	0.43	0.1	0.27
Lakshadweep	0	0	0	0	0	0	0	0	0	0	0	0	0	0	0	0	0
Madhya Pradesh	0.68	2.5	1.6	1.9	3	4.8	3.5	5.5	6.1	6.1	5.3	4.8	5.1	5.4	11	8.4	11
Maharashtra	2.5	2.1	1.6	3.2	3.2	3	2.6	2.3	2.6	2.7	2.8	2.3	2.7	2.6	3.1	3.7	3.3
Manipur	0.15	0.15	0.15	0.23	0.16	0.092	0.2	0.33	0.087	0.14	0.16	0.12	0.095	0.051	0.077	0.058	0.074
Meghalaya	0	0	0	0	0	0	0	0	0	0	0	0	0	0	0	0	0
Mizoram	0.037	0.15	0.047	0.25	0.17	0.056	0.08	0.048	0.024	0.022	0.0089	0.016	0.0074	0.0085	0.019	0.026	0.03
Nagaland	0.07	0.087	0.042	0.11	0.15	0.025	0.075	0.17	0.027	0.026	0.039	0.024	0.013	0.0042	0.028	0.019	0.023
Orissa	0.47	0.56	0.43	0.53	0.49	0.19	0.59	0.59	0.44	0.67	0.89	0.54	0.78	0.98	1.6	1.8	0.64
Puducherry	0	0	0.0032	0	0.0011	0.0007	0.0024	0	0	0.00018	0	0	0.00054	0	0.0074	7.3e-05	0.0032
Punjab	75	68	70	69	71	71	64	62	68	60	61	68	67	67	48	53	49
Rajasthan	0.12	0.24	0.15	0.13	0.23	0.34	0.26	0.32	0.37	0.59	0.95	0.64	0.73	0.54	0.93	0.68	1.2
Sikkim	0	0	0	0	0	0	0	0	0	0	0	0	0	0	0	0	0
Tamil Nadu	0.84	1.3	0.9	1.6	1.6	0.82	2	1.1	1	1.4	1.4	1.1	1.2	1	1.5	0.96	2.6
Telangana	0.34	0.41	0.29	0.74	0.7	0.57	0.58	0.29	0.75	0.72	0.7	0.65	0.84	0.7	1.5	1.3	0.85
Tripura	0.00068	0.00026	0.0037	0.0034	0.003	0.0022	0.00065	0.00041	0	0.00084	0.0029	0.0028	0	0	0.00025	0.00064	0.00096
Uttar Pradesh	4	6	4.9	5	4	4.7	5.3	5.5	4.7	9.5	4.7	4.3	3.7	5.2	7.6	7.1	8.4
Uttaranchal	0.7	1.1	0.71	0.68	0.54	0.93	0.48	0.82	0.24	0.75	0.47	0.33	0.52	0.74	0.63	0.48	0.79
West Bengal	0.5	0.87	0.41	1.3	0.26	0.21	0.5	1.3	1.1	0.38	0.61	0.56	0.97	0.64	1.1	1.8	0.84
