# Supplementary material for: Air quality impacts of crop residue burning in India and mitigation alternatives
Source: Nat Commun. 2022 Nov 14;13:6537. doi: 10.1038/s41467-022-34093-z (PMC9663555; doi:10.1038/s41467-022-34093-z)
Supplement: Supplementary file 5 — Supplementary Data 3 [file 41467_2022_34093_MOESM5_ESM.xlsx]

## Sheet: Supplementary Table 3
Supplementary Table 3. Air quality impacts attributable to agricultural residue burning by state, season, and year
Year	2003	2004	2005	2006	2007	2008	2009	2010	2011	2012	2013	2014	2015	2016	2017	2018	2019	Year	2003	2004	2005	2006	2007	2008	2009	2010	2011	2012	2013	2014	2015	2016	2017	2018	2019
State/union territory	Contribution from emissions in pre-monsoon residue burning season (%)																	State/union territory	Contribution from emissions in post-monsoon residue burning season (%)
Andaman and Nicobar	0	0	0	0	0.00034	0	0	0	0	0	0	0	0	0	0.00021	0	2.5e-05	Andaman and Nicobar	0	0	0	0	0	0	0	0	0	0	0	0	0	0	0	0	0
Andhra Pradesh	0.35	0.32	0.27	0.4	0.54	0.52	0.48	0.69	0.84	0.83	0.73	0.77	0.6	0.45	1.2	0.94	1.3	Andhra Pradesh	0.056	0.045	0.043	0.17	0.05	0.047	0.072	0.16	0.13	0.054	0.069	0.085	0.092	0.14	0.3	0.15	0.14
Arunachal Pradesh	0.0055	0.0066	0.0028	0.013	0.034	0.0065	0.008	0.011	0.0034	0.0096	0.0083	0.0029	0.0078	0.0024	0.004	0.0075	0.0065	Arunachal Pradesh	0.0022	0.0022	0.0014	0.0054	0.002	0.00065	0.0012	0.0057	0.0026	0.0015	0.0042	0.0015	0.0019	0.0048	0.001	0.00018	0.00038
Assam	0.043	0.022	0.027	0.047	0.087	0.03	0.041	0.076	0.022	0.015	0.035	0.027	0.031	0.0063	0.018	0.016	0.014	Assam	0.00088	0.001	0.0062	0.0047	0.0069	0.0021	0.0036	0	0.0047	0.00048	0.0045	0.0007	0.01	0.0039	0.0027	0.0005	0.00086
Bihar	0.41	0.85	0.26	0.32	0.2	1.7	2.1	2.5	0.64	1.6	1.9	2	0.66	1.3	2.4	3.5	3.5	Bihar	0.25	0.52	0.31	0.1	0.065	0.56	0.045	0.26	0.036	0.097	0.29	0.1	0.26	0.21	0.41	0.12	0.18
Chandigarh	0.0088	0.0067	0.0032	0.0029	0.0016	0.0015	0.0057	0.0043	0.0022	0.0046	0.0039	0.001	0.0004	0.0023	0.0012	0.0051	0.0077	Chandigarh	0.024	0.016	0.036	0.032	0.022	0.024	0.032	0.028	0.045	0.024	0.019	0.023	0.019	0.024	0.023	0.0097	0.016
Chhattisgarh	0.12	0.059	0.08	0.064	0.084	0.083	0.19	0.41	0.22	0.16	0.12	0.087	0.13	0.19	0.66	0.58	0.19	Chhattisgarh	0.024	0.053	0.024	0.074	0.014	0.054	0.052	0.016	0.048	0.029	0.041	0.053	0.1	0.064	0.059	0.044	0.017
Dadra and Nagar Haveli	1.3e-05	3.5e-05	1.6e-06	0	9.9e-07	0	4.3e-06	8.3e-06	0	0	1.2e-05	1.8e-05	0	0	3.7e-06	1.5e-06	0	Dadra and Nagar Haveli	0	0	0	0	0	0	0	0	6.7e-08	0	0	0	0	0	0	0	0
Daman and Diu	0	0	0	0	0	0	0	0	0	0	0	0	0	0	0	0	0	Daman and Diu	0	0	0	0	0	0	0	0	0	0	0	0	0	0	0	0	0
Delhi	0.00081	0.0096	0.0044	0.0088	0.0012	0.025	0.02	0.025	0.0082	0.059	0.016	0.014	0.019	0.01	0.029	0.048	0.019	Delhi	0	0.0084	0.0057	0.0027	7.7e-05	0.012	0.00041	0.00032	0	0.037	0.01	0.00026	0.00026	0.0025	0.0016	0.0012	0.00082
Goa	0	0.0018	0.0011	0.00056	0.0071	0	0.00028	0.00024	0.00031	0.0005	4.5e-05	0.00075	0	0	0.00062	0.0018	0.001	Goa	0.0039	0.0023	0	0	0	0	3.9e-05	0	0	1.6e-05	0	0.00021	0.00026	0.00077	5.4e-05	0.003	0
Gujarat	0.031	0.047	0.013	0.045	0.016	0.022	0.02	0.039	0.031	0.017	0.027	0.0093	0.016	0.018	0.031	0.094	0.049	Gujarat	0.00085	0.00059	0.00031	0.0044	0.0024	0.00026	0.00092	0.001	0.00027	0.0003	0.00067	0.0009	0.002	0.00049	0.00076	0.00046	0.00016
Haryana	7.3	5	8	2.1	2.7	3.4	3.7	6.1	2	3.2	6.6	1.2	1.7	2.2	3.2	3.3	5.8	Haryana	4.1	6.1	6.4	7.8	6.8	4.3	9	4.7	6.5	7.3	6.3	8.9	7.8	6.7	7.9	5.7	4.6
Himachal Pradesh	0.14	0.16	0.11	0.079	0.044	0.31	0.1	0.25	0.046	0.24	0.1	0.038	0.032	0.12	0.094	0.26	0.059	Himachal Pradesh	0.048	0.051	0.081	0.071	0.088	0.054	0.12	0.044	0.098	0.05	0.044	0.069	0.063	0.085	0.036	0.015	0.02
Jammu and Kashmir	0.052	0.052	0.062	0.051	0.034	0.055	0.051	0.079	0.035	0.059	0.11	0.028	0.0061	0.049	0.075	0.16	0.11	Jammu and Kashmir	0.0043	0.013	0.0087	0.0008	0.055	0.011	0.0049	0.0047	0.01	0.0072	0.002	0.0031	0.0099	0.018	0.0062	0.0018	0.0034
Jharkhand	0.12	0.15	0.094	0.19	0.051	0.074	0.22	0.71	0.23	0.078	0.26	0.063	0.31	0.27	0.61	0.37	0.086	Jharkhand	0.044	0.088	0.048	0.039	0.033	0.011	0.26	0.055	0.058	0.073	0.026	0.17	0.18	0.13	0.11	0.16	0.027
Karnataka	0.19	0.12	0.11	0.31	0.32	0.32	0.1	0.3	0.44	0.29	0.23	0.32	0.27	0.27	0.24	0.52	0.44	Karnataka	0.077	0.081	0.065	0.039	0.17	0.056	0.13	0.19	0.14	0.12	0.13	0.06	0.15	0.1	0.12	0.096	0.084
Kerala	0.044	0.11	0.031	0.054	0.19	0.03	0.025	0.092	0.026	0.073	0.085	0.074	0.023	0.079	0.054	0.027	0.14	Kerala	0.00016	0.0039	0.0011	0	0	0.0004	0	0.00084	0.0037	0	0.006	0	0.00018	0	0.0019	0.0019	0.0022
Lakshadweep	0	0	0	0	0	0	0	0	0	0	0	0	0	0	0	0	0	Lakshadweep	0	0	0	0	0	0	0	0	0	0	0	0	0	0	0	0	0
Madhya Pradesh	0.44	1.8	1.3	1	2.2	4	2.8	5	5.1	5.2	3.8	3.3	3.2	3.1	9	6.9	8.9	Madhya Pradesh	0.11	0.32	0.11	0.33	0.4	0.32	0.2	0.26	0.63	0.58	1.1	1.1	1.4	1.9	1.1	0.8	1.1
Maharashtra	0.93	0.73	0.41	0.76	1.2	1.5	0.45	1	0.87	1.2	0.85	0.68	0.6	0.72	1.4	1.7	1.5	Maharashtra	0.16	0.1	0.18	0.22	0.35	0.098	0.24	0.13	0.26	0.12	0.17	0.26	0.27	0.18	0.29	0.28	0.091
Manipur	0.1	0.084	0.058	0.13	0.12	0.079	0.066	0.23	0.064	0.065	0.1	0.086	0.061	0.031	0.052	0.048	0.055	Manipur	0.0016	0.00038	0.00069	0.0075	0.0011	0	0.0011	0.0058	0.0066	0.0032	0.015	0.0085	0.0024	0.0007	0.00014	0.00026	5.2e-05
Meghalaya	0	0	0	0	0	0	0	0	0	0	0	0	0	0	0	0	0	Meghalaya	0	0	0	0	0	0	0	0	0	0	0	0	0	0	0	0	0
Mizoram	0.035	0.14	0.04	0.24	0.16	0.056	0.057	0.044	0.024	0.021	0.0089	0.016	0.0074	0.0085	0.019	0.025	0.029	Mizoram	0	0.0013	0	0	0	0	0	0	0	0	0	0	0	0	0	3.4e-06	7.5e-07
Nagaland	0.055	0.05	0.019	0.071	0.11	0.021	0.034	0.11	0.022	0.013	0.022	0.016	0.0059	0.0032	0.018	0.014	0.016	Nagaland	0	0.0027	0	0	0	0	0.00041	0	2.2e-05	0	0	4.9e-06	1.4e-06	0	4.5e-05	0.00013	5.2e-05
Orissa	0.36	0.25	0.18	0.17	0.33	0.095	0.19	0.38	0.17	0.37	0.41	0.23	0.27	0.43	0.69	1	0.21	Orissa	0.018	0.19	0.087	0.055	0.033	0.05	0.073	0.043	0.12	0.075	0.12	0.1	0.12	0.074	0.041	0.062	0.029
Puducherry	0	0	0	0	0.0011	0.0007	0	0	0	0.00016	0	0	0.00054	0	0.0071	0	0.0015	Puducherry	0	0	0	0	0	0	0	0	0	0	0	0	0	0	0	0	0
Punjab	24	15	13	13	11	9.3	9.8	14	5.8	8.1	12	4	5.7	6.9	9	9.6	13	Punjab	50	53	57	56	60	61	54	48	62	51	49	64	61	59	38	43	35
Rajasthan	0.026	0.17	0.087	0.083	0.097	0.21	0.16	0.19	0.22	0.5	0.84	0.44	0.4	0.16	0.48	0.39	0.93	Rajasthan	0.08	0.047	0.037	0.034	0.13	0.11	0.088	0.12	0.12	0.068	0.085	0.17	0.31	0.33	0.4	0.24	0.22
Sikkim	0	0	0	0	0	0	0	0	0	0	0	0	0	0	0	0	0	Sikkim	0	0	0	0	0	0	0	0	0	0	0	0	0	0	0	0	0
Tamil Nadu	0.42	0.55	0.18	0.38	0.79	0.33	0.49	0.44	0.31	0.5	0.48	0.59	0.32	0.41	0.53	0.43	1.4	Tamil Nadu	0.044	0.062	0.068	0.13	0.18	0.081	0.12	0.13	0.16	0.13	0.13	0.043	0.081	0.19	0.12	0.097	0.11
Telangana	0.14	0.16	0.059	0.091	0.22	0.23	0.13	0.11	0.18	0.28	0.26	0.2	0.13	0.13	0.49	0.47	0.38	Telangana	0.03	0.032	0.031	0.059	0.076	0.048	0.077	0.073	0.22	0.12	0.089	0.17	0.22	0.088	0.38	0.4	0.091
Tripura	0.00068	0.00026	0.0037	0.0034	0.0025	0.0022	0.00053	0.00024	0	0.00084	0.0019	0.0028	0	0	0.00024	0.00063	0.00095	Tripura	0	0	0	0	0	0	0	0	0	0	0	0	0	0	0	0	4.1e-08
Uttar Pradesh	2.6	3.7	2.7	1.6	1.6	2.9	2.1	4	1.6	4.4	2.3	1.8	0.99	2.1	3.7	4.1	6.4	Uttar Pradesh	1.1	1.7	1.4	2.2	1.4	0.97	1.9	1.1	2.6	4.5	1.9	2.2	2.2	2.5	2.6	2	1.2
Uttaranchal	0.52	0.9	0.57	0.34	0.29	0.74	0.23	0.66	0.12	0.53	0.26	0.11	0.12	0.42	0.27	0.31	0.58	Uttaranchal	0.069	0.098	0.081	0.17	0.1	0.042	0.16	0.12	0.094	0.13	0.18	0.17	0.34	0.27	0.23	0.068	0.13
West Bengal	0.31	0.33	0.086	0.11	0.14	0.14	0.11	0.71	0.14	0.22	0.34	0.24	0.43	0.23	0.27	0.71	0.27	West Bengal	0.019	0.055	0.041	0.053	0.015	0.022	0.089	0.082	0.12	0.064	0.081	0.12	0.11	0.13	0.13	0.24	0.042
