# Supplementary material for: Air quality impacts of crop residue burning in India and mitigation alternatives
Source: Nat Commun. 2022 Nov 14;13:6537. doi: 10.1038/s41467-022-34093-z (PMC9663555; doi:10.1038/s41467-022-34093-z)
Supplement: Supplementary file 6 — Supplementary Data 4 [file 41467_2022_34093_MOESM6_ESM.xlsx]

## Sheet: Supplementary Table 4
Supplementary Table 4. Air quality impacts (PM2.5 exposure, premature mortality, monetized cost) attributable to agricultural residue burning by year and total health expenditure, gross value added from agriculture in India
Year	PM2.5 exposure due to burning (μg/m3)	Attributable premature mortality (thousand)			VSL (million USD)			Monetized cost (billion USD)			Total health expense (billion USD) *	Gross value added from agriculture sector (billion USD) *
		Mean	95% CI	5% CI	Mean	95% CI	5% CI	Mean	95% CI	5% CI
2003	4.3	44	51	37	0.16	0.38	0.026	7.2	17	1.1	24	120
2004	5.1	52	61	43	0.18	0.4	0.027	9.1	21	1.4	28	130
2005	6.7	69	80	57	0.19	0.43	0.029	13	30	2	32	140
2006	4.6	48	56	40	0.2	0.47	0.032	9.7	22	1.5	34	160
2007	5.3	55	64	46	0.22	0.51	0.034	12	28	1.9	42	200
2008	5.3	54	64	45	0.23	0.52	0.035	12	29	1.9	45	200
2009	7.2	74	87	62	0.26	0.59	0.04	19	44	3	47	220
2010	5.1	53	61	44	0.28	0.65	0.044	15	34	2.3	56	290
2011	7.5	78	91	65	0.3	0.68	0.046	23	53	3.5	61	310
2012	7.4	76	89	64	0.31	0.71	0.048	24	55	3.7	62	310
2013	7.2	74	87	62	0.33	0.76	0.052	25	57	3.8	72	320
2014	8.1	84	98	70	0.36	0.82	0.056	30	69	4.7	74	340
2015	5.8	60	70	50	0.39	0.89	0.061	23	54	3.6	77	340
2016	9.6	98	110	82	0.43	0.98	0.067	42	97	6.5	80	380
2017	7.2	74	86	62	0.46	1.1	0.072	34	79	5.3	93	440
2018	8.3	86	100	72	0.49	1.1	0.077	43	98	6.6	99	430
2019	8.4	86	100	72	0.51	1.2	0.079	44	100	6.8	111	480
* Data abtained from World Bank (https://data.worldbank.org/indicator)
