# Supplementary material for: Air quality impacts of crop residue burning in India and mitigation alternatives
Source: Nat Commun. 2022 Nov 14;13:6537. doi: 10.1038/s41467-022-34093-z (PMC9663555; doi:10.1038/s41467-022-34093-z)
Supplement: Supplementary file 7 — Supplementary Data 5 [file 41467_2022_34093_MOESM7_ESM.xlsx]

## Sheet: Supplementary Table 5
Supplementary Table 5. Mean bias between simulated PM2.5 and satellite-based PM2.5 by state
State/union territory	Drought	Flood	Normal
Andaman and Nicobar	-1.32	-3.63	-0.671
Andhra Pradesh	6.15	4.07	3.39
Arunachal Pradesh	-0.773	-4.41	-1.88
Assam	2.71	-2.53	-0.845
Bihar	10.2	6.58	4.98
Chandigarh	NaN	NaN	NaN
Chhattisgarh	9.34	6.29	4.61
Dadra and Nagar Haveli	NaN	NaN	NaN
Daman and Diu	NaN	NaN	NaN
Delhi	NaN	NaN	NaN
Goa	1.29	-0.0446	0.614
Gujarat	3.03	1.68	0.857
Haryana	2.32	1.61	9.26
Himachal Pradesh	-4.73	-3.77	-1.7
Jammu and Kashmir	-0.806	-0.416	-0.539
Jharkhand	14	11.9	7.78
Karnataka	3.8	2.68	1.67
Kerala	4.74	3.33	2.04
Lakshadweep	NaN	NaN	NaN
Madhya Pradesh	4.09	2.76	2.59
Maharashtra	3.1	1.19	1.54
Manipur	5.12	2.67	1.61
Meghalaya	-2.46	-6.38	-2.84
Mizoram	5.56	3.96	1.84
Nagaland	4.57	0.386	0.665
Orissa	9.73	7.34	4.83
Puducherry	NaN	NaN	NaN
Punjab	0.164	3.23	5.31
Rajasthan	2.29	1.54	3.54
Sikkim	-4.77	-10.4	-3.98
Tamil Nadu	4.64	4.34	2.61
Telangana	8.97	7.04	4.37
Tripura	-5.44	-10.4	-4.44
Uttar Pradesh	-5.79	-8.27	1.6
Uttaranchal	-8.23	-9.4	-3.79
West Bengal	16.7	13.8	8
