# Supplementary material for: Air quality impacts of crop residue burning in India and mitigation alternatives
Source: Nat Commun. 2022 Nov 14;13:6537. doi: 10.1038/s41467-022-34093-z (PMC9663555; doi:10.1038/s41467-022-34093-z)
Supplement: Supplementary file 8 — Supplementary Data 6 [file 41467_2022_34093_MOESM8_ESM.xlsx]

## Sheet: Supplementary Table 6
Supplementary Table 6. Model-observation comparison of daily PM25 at 34 cities in 2018 and 76 cities in 2019 (after data quality control), consistent with Figure S15
2018 post-monsoon fire season (Oct1-Nov30)							2019 post-monsoon fire season (Oct1-Nov30)
State	City	Day	Avg	Min	Max	Model	State	City	Day	Avg	Min	Max	Model
Andhra Pradesh	Rajamahendravaram	5	42	27	64	38.8904	Bihar	Gaya	3	31	10	53	28.9315
Andhra Pradesh	Rajamahendravaram	6	56	35	79	35.2307	Bihar	Gaya	4	34	12	62	31.004
Andhra Pradesh	Rajamahendravaram	7	59	48	81	42.5404	Bihar	Gaya	5	54	29	85	46.9886
Andhra Pradesh	Rajamahendravaram	8	52	28	78	45.5968	Bihar	Gaya	6	54	22	99	52.1513
Andhra Pradesh	Rajamahendravaram	9	45	27	80	35.3107	Bihar	Gaya	7	64	23	121	66.579
Andhra Pradesh	Rajamahendravaram	10	38	28	60	40.5918	Bihar	Gaya	8	52	17	84	68.719
Andhra Pradesh	Rajamahendravaram	11	41	35	49	36.3759	Bihar	Gaya	11	53	21	129	62.8335
Andhra Pradesh	Rajamahendravaram	12	32	13	59	26.4178	Bihar	Gaya	12	61	23	120	52.5226
Andhra Pradesh	Rajamahendravaram	13	39	18	60	28.316	Bihar	Gaya	13	54	14	90	38.6602
Andhra Pradesh	Rajamahendravaram	14	30	18	50	31.8164	Bihar	Gaya	14	55	18	94	33.9465
Andhra Pradesh	Rajamahendravaram	18	42	27	69	34.0308	Bihar	Gaya	15	62	34	95	50.0293
Andhra Pradesh	Rajamahendravaram	19	58	34	147	50.9519	Bihar	Gaya	16	76	48	106	47.6696
Andhra Pradesh	Rajamahendravaram	20	56	39	79	52.176	Bihar	Gaya	17	85	50	129	57.6222
Andhra Pradesh	Rajamahendravaram	21	70	46	99	41.8767	Bihar	Gaya	18	71	42	98	51.1803
Andhra Pradesh	Rajamahendravaram	22	78	62	109	37.1461	Bihar	Gaya	19	51	11	95	69.5682
Andhra Pradesh	Rajamahendravaram	23	77	59	99	37.269	Bihar	Gaya	21	49	10	121	52.441
Andhra Pradesh	Rajamahendravaram	24	70	45	105	36.4122	Bihar	Gaya	22	79	29	124	69.0378
Andhra Pradesh	Rajamahendravaram	25	54	36	91	36.0366	Bihar	Gaya	23	134	58	751	37.7325
Andhra Pradesh	Rajamahendravaram	26	50	27	75	45.7697	Bihar	Gaya	24	53	13	103	36.2159
Andhra Pradesh	Rajamahendravaram	27	48	29	76	47.7704	Bihar	Gaya	26	36	12	75	37.9175
Andhra Pradesh	Rajamahendravaram	28	47	25	76	43.7674	Bihar	Gaya	27	104	15	758	47.9088
Andhra Pradesh	Rajamahendravaram	29	38	23	68	30.7857	Bihar	Gaya	28	139	26	758	60.492
Andhra Pradesh	Rajamahendravaram	30	33	12	59	22.8792	Bihar	Gaya	29	89	54	251	79.991
Andhra Pradesh	Rajamahendravaram	31	28	11	48	15.8934	Bihar	Gaya	30	89	72	123	89.4613
Andhra Pradesh	Rajamahendravaram	36	20	12	41	17.974	Bihar	Gaya	31	114	87	148	105.979
Andhra Pradesh	Rajamahendravaram	38	115	29	843	24.3202	Bihar	Gaya	32	122	73	194	105.719
Andhra Pradesh	Rajamahendravaram	39	60	29	138	23.4975	Bihar	Gaya	33	139	75	183	102.51
Andhra Pradesh	Rajamahendravaram	40	49	35	74	27.6958	Bihar	Gaya	34	136	105	163	85.6763
Andhra Pradesh	Rajamahendravaram	41	59	36	134	30.2717	Bihar	Gaya	35	143	100	201	65.7143
Andhra Pradesh	Rajamahendravaram	42	72	44	168	39.3811	Bihar	Gaya	36	134	72	201	66.7835
Andhra Pradesh	Rajamahendravaram	43	88	47	159	46.7745	Bihar	Gaya	37	115	73	179	65.7885
Andhra Pradesh	Rajamahendravaram	44	54	32	81	40.4715	Bihar	Gaya	38	109	63	169	56.0656
Andhra Pradesh	Rajamahendravaram	45	53	27	81	35.7297	Bihar	Gaya	39	91	53	138	85.8229
Andhra Pradesh	Rajamahendravaram	46	53	28	97	35.827	Bihar	Gaya	40	94	52	159	61.6249
Andhra Pradesh	Rajamahendravaram	47	41	17	59	25.5571	Bihar	Gaya	41	63	16	100	70.6416
Andhra Pradesh	Rajamahendravaram	48	43	24	72	19.8682	Bihar	Gaya	42	65	42	92	63.169
Andhra Pradesh	Rajamahendravaram	49	25	12	49	21.6631	Bihar	Gaya	43	94	60	153	67.0423
Andhra Pradesh	Rajamahendravaram	50	38	24	59	24.9466	Bihar	Gaya	44	120	80	204	75.5082
Andhra Pradesh	Rajamahendravaram	51	56	37	72	41.8882	Bihar	Gaya	45	116	73	172	81.3378
Andhra Pradesh	Rajamahendravaram	52	52	39	71	42.2788	Bihar	Gaya	46	98	55	157	97.0671
Andhra Pradesh	Rajamahendravaram	53	68	44	116	41.7752	Bihar	Gaya	47	88	53	261	88.1939
Andhra Pradesh	Rajamahendravaram	54	75	43	122	54.9965	Bihar	Gaya	48	98	60	201	81.2838
Andhra Pradesh	Rajamahendravaram	55	85	45	161	48.4564	Bihar	Gaya	49	78	31	125	61.9285
Andhra Pradesh	Rajamahendravaram	56	79	40	133	47.2662	Bihar	Gaya	50	84	41	159	56.0936
Andhra Pradesh	Rajamahendravaram	57	75	47	146	49.1999	Bihar	Gaya	51	87	49	113	64.8012
Andhra Pradesh	Rajamahendravaram	58	74	47	123	57.7075	Bihar	Gaya	52	96	63	160	80.2889
Andhra Pradesh	Rajamahendravaram	59	71	46	104	51.9369	Bihar	Gaya	53	128	79	221	91.6388
Andhra Pradesh	Rajamahendravaram	60	67	42	96	46.9671	Bihar	Gaya	54	144	84	210	94.0709
Andhra Pradesh	Rajamahendravaram	61	66	45	95	42.2901	Bihar	Gaya	55	133	81	188	103.867
Bihar	Muzaffarpur	1	63	42	137	80.5527	Bihar	Gaya	56	112	68	165	91.476
Bihar	Muzaffarpur	2	87	31	150	80.3766	Bihar	Gaya	57	160	102	238	104.703
Bihar	Muzaffarpur	3	87	36	135	62.6241	Bihar	Gaya	58	117	68	197	117.126
Bihar	Muzaffarpur	4	79	25	121	52.5248	Bihar	Gaya	59	110	42	190	119.613
Bihar	Muzaffarpur	5	58	21	74	59.0491	Bihar	Gaya	60	112	69	196	121.531
Bihar	Muzaffarpur	6	91	50	151	56.2701	Bihar	Gaya	61	93	43	124	98.2976
Bihar	Muzaffarpur	7	103	66	140	71.1944	Bihar	Muzaffarpur	3	37	14	95	53.9145
Bihar	Muzaffarpur	8	82	35	124	92.983	Bihar	Muzaffarpur	4	55	20	100	58.5493
Bihar	Muzaffarpur	9	100	61	145	92.2464	Bihar	Muzaffarpur	5	57	22	100	59.4909
Bihar	Muzaffarpur	10	63	30	104	67.4787	Bihar	Muzaffarpur	6	59	35	115	97.6514
Bihar	Muzaffarpur	13	43	15	105	44.6147	Bihar	Muzaffarpur	7	76	36	113	117.906
Bihar	Muzaffarpur	14	70	38	149	88.4237	Bihar	Muzaffarpur	8	58	19	94	82.4503
Bihar	Muzaffarpur	15	104	44	183	102.107	Bihar	Muzaffarpur	10	44	23	93	74.3012
Bihar	Muzaffarpur	16	119	56	188	120.588	Bihar	Muzaffarpur	11	64	33	104	86.197
Bihar	Muzaffarpur	17	136	59	268	122.681	Bihar	Muzaffarpur	12	85	41	134	92.7083
Bihar	Muzaffarpur	18	122	55	208	130.599	Bihar	Muzaffarpur	13	72	31	118	100.013
Bihar	Muzaffarpur	19	109	71	148	119.689	Bihar	Muzaffarpur	14	114	64	168	104.157
Bihar	Muzaffarpur	20	109	79	225	109.543	Bihar	Muzaffarpur	15	100	36	208	126.956
Bihar	Muzaffarpur	21	112	69	166	99.2971	Bihar	Muzaffarpur	16	96	35	158	89.8014
Bihar	Muzaffarpur	22	114	49	206	125.897	Bihar	Muzaffarpur	17	102	49	189	113.699
Bihar	Muzaffarpur	23	134	43	238	88.0378	Bihar	Muzaffarpur	18	127	69	238	106.82
Bihar	Muzaffarpur	24	115	58	173	110.738	Bihar	Muzaffarpur	19	115	72	174	87.1921
Bihar	Muzaffarpur	25	173	72	263	110.831	Bihar	Muzaffarpur	20	74	48	117	79.7719
Bihar	Muzaffarpur	26	143	60	222	109.189	Bihar	Muzaffarpur	21	106	78	147	108.743
Bihar	Muzaffarpur	27	125	28	206	82.4158	Bihar	Muzaffarpur	22	113	68	196	126.646
Bihar	Muzaffarpur	28	91	16	163	43.8306	Bihar	Muzaffarpur	23	139	99	199	151.576
Bihar	Muzaffarpur	29	61	27	117	44.5933	Bihar	Muzaffarpur	24	141	75	225	97.876
Bihar	Muzaffarpur	30	70	21	129	39.9366	Bihar	Muzaffarpur	25	38	14	64	54.481
Bihar	Muzaffarpur	31	79	22	164	31.306	Bihar	Muzaffarpur	26	32	14	90	96.3861
Bihar	Muzaffarpur	32	98	27	212	66.2411	Bihar	Muzaffarpur	27	89	32	327	110.235
Bihar	Muzaffarpur	33	139	51	224	88.2239	Bihar	Muzaffarpur	28	141	72	344	128.68
Bihar	Muzaffarpur	34	191	67	286	104.564	Bihar	Muzaffarpur	29	205	125	342	141.453
Bihar	Muzaffarpur	35	198	70	420	120.187	Bihar	Muzaffarpur	30	148	101	195	142.677
Bihar	Muzaffarpur	36	207	105	361	71.5724	Bihar	Muzaffarpur	31	156	111	208	138.849
Bihar	Muzaffarpur	37	186	79	256	87.691	Bihar	Muzaffarpur	32	207	156	338	142.005
Bihar	Muzaffarpur	40	196	97	290	139.658	Bihar	Muzaffarpur	33	218	119	298	141.011
Bihar	Muzaffarpur	41	197	70	316	135.313	Bihar	Muzaffarpur	34	212	93	338	120.881
Bihar	Muzaffarpur	42	215	113	307	139.347	Bihar	Muzaffarpur	35	216	153	256	105.694
Bihar	Muzaffarpur	43	244	110	342	146.729	Bihar	Muzaffarpur	36	212	67	369	91.068
Bihar	Muzaffarpur	44	289	155	576	169.159	Bihar	Muzaffarpur	37	148	83	217	125.754
Bihar	Muzaffarpur	45	301	227	679	163.993	Bihar	Muzaffarpur	38	190	102	295	140.465
Bihar	Muzaffarpur	46	193	80	314	94.7424	Bihar	Muzaffarpur	39	124	36	202	122.305
Bihar	Muzaffarpur	47	130	80	167	76.6479	Bihar	Muzaffarpur	40	95	30	183	72.1498
Bihar	Muzaffarpur	48	138	55	202	100.63	Bihar	Muzaffarpur	41	108	27	298	72.883
Bihar	Muzaffarpur	49	204	200	207	122.074	Bihar	Muzaffarpur	42	123	67	169	95.4844
Bihar	Muzaffarpur	50	217	118	350	125.631	Bihar	Muzaffarpur	43	135	64	232	124.665
Bihar	Muzaffarpur	51	265	155	423	155.382	Bihar	Muzaffarpur	44	187	80	252	142.974
Bihar	Muzaffarpur	52	334	162	473	150.044	Bihar	Muzaffarpur	45	199	89	304	151.918
Bihar	Muzaffarpur	53	320	140	431	148.312	Bihar	Muzaffarpur	46	163	83	231	153.354
Bihar	Muzaffarpur	54	273	134	402	133	Bihar	Muzaffarpur	47	130	79	189	149.252
Bihar	Muzaffarpur	55	202	72	271	121.895	Bihar	Muzaffarpur	48	158	78	227	144.727
Bihar	Muzaffarpur	56	269	202	301	147.202	Bihar	Muzaffarpur	49	149	78	267	117.194
Bihar	Muzaffarpur	57	191	91	339	157.963	Bihar	Muzaffarpur	50	126	62	187	103.439
Bihar	Muzaffarpur	58	177	21	330	90.8196	Bihar	Muzaffarpur	51	185	92	283	132.114
Bihar	Muzaffarpur	59	165	39	297	101.016	Bihar	Muzaffarpur	52	203	82	356	130.752
Bihar	Muzaffarpur	60	177	56	344	115.91	Bihar	Muzaffarpur	53	215	139	306	140.945
Bihar	Muzaffarpur	61	226	87	309	130.519	Bihar	Muzaffarpur	54	243	137	301	144.436
Bihar	Patna	1	72	51	109	66.4359	Bihar	Muzaffarpur	55	246	103	379	180.812
Bihar	Patna	2	85	38	124	60.8728	Bihar	Muzaffarpur	56	245	164	354	207.847
Bihar	Patna	3	104	63	264	63.3911	Bihar	Muzaffarpur	57	256	165	405	209.934
Bihar	Patna	4	97	52	140	46.2217	Bihar	Muzaffarpur	58	266	187	524	214.39
Bihar	Patna	5	84	40	116	48.4748	Bihar	Muzaffarpur	59	185	64	320	179.926
Bihar	Patna	6	95	52	128	53.6495	Bihar	Muzaffarpur	60	239	133	327	114.19
Bihar	Patna	7	91	27	142	52.0357	Bihar	Muzaffarpur	61	107	40	210	105.926
Bihar	Patna	8	109	59	208	75.0259	Bihar	Patna	2	46	29	184	71.1917
Bihar	Patna	9	129	75	196	84.0658	Bihar	Patna	3	50	29	86	39.8674
Bihar	Patna	10	94	58	145	75.5172	Bihar	Patna	4	49	26	82	53.1692
Bihar	Patna	11	62	25	153	45.0494	Bihar	Patna	5	64	35	112	65.5938
Bihar	Patna	12	41	12	150	42.2881	Bihar	Patna	6	65	42	83	80.4105
Bihar	Patna	13	63	26	228	41.1905	Bihar	Patna	7	51	32	65	102.693
Bihar	Patna	14	80	40	294	84.8464	Bihar	Patna	9	44	28	56	80.2888
Bihar	Patna	15	106	69	153	97.4534	Bihar	Patna	10	53	20	111	88.8491
Bihar	Patna	16	110	67	345	108.99	Bihar	Patna	11	59	37	186	92.6596
Bihar	Patna	17	115	66	176	116.901	Bihar	Patna	12	64	39	93	82.4197
Bihar	Patna	18	124	81	256	106.865	Bihar	Patna	13	69	58	106	81.0072
Bihar	Patna	19	109	71	369	90.5586	Bihar	Patna	14	87	49	228	77.1782
Bihar	Patna	20	120	100	149	75.0999	Bihar	Patna	15	93	59	168	95.6862
Bihar	Patna	21	126	75	192	92.6612	Bihar	Patna	16	109	38	556	87.5665
Bihar	Patna	22	143	78	202	91.4123	Bihar	Patna	17	131	76	219	96.8092
Bihar	Patna	23	120	50	204	77.2795	Bihar	Patna	18	145	96	240	98.4402
Bihar	Patna	25	148	66	562	100.335	Bihar	Patna	19	119	59	285	87.004
Bihar	Patna	26	168	57	275	97.2117	Bihar	Patna	20	76	42	113	76.6052
Bihar	Patna	27	136	65	462	90.2419	Bihar	Patna	21	151	88	512	95.0233
Bihar	Patna	28	129	59	255	43.5455	Bihar	Patna	22	135	102	504	105.813
Bihar	Patna	29	115	63	336	46.2353	Bihar	Patna	23	146	105	216	93.9956
Bihar	Patna	30	125	49	464	55.1601	Bihar	Patna	24	130	60	235	71.1319
Bihar	Patna	31	110	58	291	32.1672	Bihar	Patna	25	55	27	92	58.7765
Bihar	Patna	32	156	57	996	55.9412	Bihar	Patna	26	56	33	118	77.4897
Bihar	Patna	33	153	75	508	89.3224	Bihar	Patna	27	141	56	953	92.9343
Bihar	Patna	34	152	69	558	95.5247	Bihar	Patna	28	248	89	903	120.291
Bihar	Patna	35	171	66	334	78.3594	Bihar	Patna	29	203	148	322	132.652
Bihar	Patna	36	178	98	810	60.5913	Bihar	Patna	30	188	120	277	142.316
Bihar	Patna	37	183	116	260	81.0715	Bihar	Patna	31	174	135	225	134.014
Bihar	Patna	40	187	101	840	119.887	Bihar	Patna	32	248	173	462	136.319
Bihar	Patna	41	186	95	232	121.745	Bihar	Patna	33	274	192	333	125.163
Bihar	Patna	42	230	182	284	124.02	Bihar	Patna	34	269	191	332	109.566
Bihar	Patna	43	232	130	300	128.092	Bihar	Patna	35	235	167	327	86.194
Bihar	Patna	44	235	166	588	139.21	Bihar	Patna	36	238	69	384	84.6198
Bihar	Patna	45	256	138	972	111.142	Bihar	Patna	37	183	112	248	97.3701
Bihar	Patna	46	171	74	224	93.5691	Bihar	Patna	38	184	105	322	103.282
Bihar	Patna	47	150	111	203	74.4586	Bihar	Patna	39	199	83	288	123.685
Bihar	Patna	48	134	68	609	85.348	Bihar	Patna	40	125	71	162	82.9421
Bihar	Patna	49	193	121	379	113.442	Bihar	Patna	41	104	49	472	81.8464
Bihar	Patna	50	251	126	540	134.319	Bihar	Patna	42	126	74	424	86.4228
Bihar	Patna	51	276	179	385	130.352	Bihar	Patna	43	164	70	320	98.5805
Bihar	Patna	52	280	153	444	120.239	Bihar	Patna	44	238	79	861	126.199
Bihar	Patna	53	233	83	630	111.634	Bihar	Patna	45	215	89	836	142.022
Bihar	Patna	54	210	129	306	103.172	Bihar	Patna	46	154	79	206	148.139
Bihar	Patna	55	209	81	567	106.522	Bihar	Patna	47	137	64	197	131.945
Bihar	Patna	56	257	113	960	110.087	Bihar	Patna	48	153	88	218	116.257
Bihar	Patna	57	254	111	481	134.237	Bihar	Patna	49	143	45	178	92.5394
Bihar	Patna	58	193	61	364	111.747	Bihar	Patna	50	142	62	312	92.5461
Bihar	Patna	59	168	67	693	96.2915	Bihar	Patna	51	161	100	287	113.506
Bihar	Patna	60	195	58	340	102.487	Bihar	Patna	52	184	120	284	113.778
Bihar	Patna	61	193	94	313	112.785	Bihar	Patna	53	239	142	432	129.5
Delhi	Delhi	1	69.9643	13.47	128.11	114.962	Bihar	Patna	54	255	156	332	134.681
Delhi	Delhi	2	74.6786	19	139.843	131.928	Bihar	Patna	55	237	133	984	144.827
Delhi	Delhi	3	71.0714	19	176.594	155.515	Bihar	Patna	56	263	174	330	166.636
Delhi	Delhi	4	101.793	25	210.713	118.053	Bihar	Patna	57	302	202	372	200.69
Delhi	Delhi	5	123.129	14.18	266.948	144.615	Bihar	Patna	58	291	206	361	207.702
Delhi	Delhi	6	82.3793	10.41	167.086	156.773	Bihar	Patna	59	212	91	353	182.188
Delhi	Delhi	7	85.4	15.41	167.65	160.524	Bihar	Patna	60	237	139	358	141.815
Delhi	Delhi	8	122.969	34.4	219.396	146.232	Bihar	Patna	61	141	76	225	99.5051
Delhi	Delhi	9	107.484	31.11	187.58	61.2356	Chandigarh	Chandigarh	3	30	20.91	47.05	41.1986
Delhi	Delhi	10	93.8	30	166.442	52.0894	Chandigarh	Chandigarh	4	29	15.25	47.57	54.3859
Delhi	Delhi	11	72.375	11.06	132.094	86.4132	Chandigarh	Chandigarh	6	39	18.47	56.5	43.2626
Delhi	Delhi	12	73.8333	15	160.599	145.964	Chandigarh	Chandigarh	7	53	42.42	66.66	34.3299
Delhi	Delhi	13	133.862	14.67	279.616	150.437	Chandigarh	Chandigarh	8	44	26.03	63.84	44.5164
Delhi	Delhi	14	96.4	13.24	160.44	132.486	Chandigarh	Chandigarh	9	54	33.11	81.62	46.7749
Delhi	Delhi	15	115.968	10	202.34	148.427	Chandigarh	Chandigarh	10	56	36.64	72.36	51.3869
Delhi	Delhi	16	147.276	31.66	267.753	152.766	Chandigarh	Chandigarh	11	51	33.83	65.08	54.5091
Delhi	Delhi	17	147.138	13.7	274.447	119.61	Chandigarh	Chandigarh	12	58	40.03	77.61	56.7809
Delhi	Delhi	18	147.966	17.48	276.924	74.1689	Chandigarh	Chandigarh	13	59	36.58	103.83	59.4104
Delhi	Delhi	19	145.188	33.26	282.774	125.412	Chandigarh	Chandigarh	14	74	60.37	91.03	54.1101
Delhi	Delhi	20	169.484	17	285.056	138.86	Chandigarh	Chandigarh	15	74	45.47	98.41	59.0704
Delhi	Delhi	21	150.677	25	287.55	119.873	Chandigarh	Chandigarh	16	84	46.86	109.25	56.4475
Delhi	Delhi	22	127	22.6	228.919	139.31	Chandigarh	Chandigarh	17	79	56.85	101.93	39.4381
Delhi	Delhi	23	122.966	24	265.099	136.984	Chandigarh	Chandigarh	18	56	23.18	87.66	54.7372
Delhi	Delhi	24	181.241	29	319.125	127.151	Chandigarh	Chandigarh	20	54	36.69	79.85	56.5821
Delhi	Delhi	25	180.714	35	346.268	151.814	Chandigarh	Chandigarh	21	54	38.94	69.95	55.3311
Delhi	Delhi	26	205.355	22.81	374.676	168.312	Chandigarh	Chandigarh	22	47	38.28	63.17	47.3159
Delhi	Delhi	27	214.833	46	363.951	186.687	Chandigarh	Chandigarh	23	47	31.12	67.47	45.256
Delhi	Delhi	28	215.767	22.52	336.916	193.55	Chandigarh	Chandigarh	24	72	32.2	128.62	43.8038
Delhi	Delhi	29	243.516	10	448.345	199.225	Chandigarh	Chandigarh	25	93	58.55	132.52	46.1937
Delhi	Delhi	30	266.067	10.7	422.297	203.886	Chandigarh	Chandigarh	26	102	71.36	173.19	54.1562
Delhi	Delhi	31	227.742	62.38	354.66	178.503	Chandigarh	Chandigarh	27	131	71.58	430.12	61.6208
Delhi	Delhi	32	239.5	69.63	405.839	189.016	Chandigarh	Chandigarh	28	145	21.27	636.12	60.7758
Delhi	Delhi	33	206.821	34.65	304.192	131.829	Chandigarh	Chandigarh	29	109	46.78	160.17	81.4739
Delhi	Delhi	34	159.833	39	240.205	57.7988	Chandigarh	Chandigarh	30	108	72.22	144.04	76.0731
Delhi	Delhi	35	109.267	13.43	307.65	90.3751	Chandigarh	Chandigarh	31	109	65.3	174.04	52.702
Delhi	Delhi	36	352.5	11.6	627.767	104.529	Chandigarh	Chandigarh	32	113	66.66	165.47	48.92
Delhi	Delhi	37	178.172	18.22	357.032	95.4568	Chandigarh	Chandigarh	33	123	83.41	164.81	48.2845
Delhi	Delhi	38	196.094	42.06	860.888	148.999	Chandigarh	Chandigarh	34	141	45.1	272.96	66.7993
Delhi	Delhi	39	423.033	43.39	1047.02	211.356	Chandigarh	Chandigarh	35	109	60.51	187.58	60.6955
Delhi	Delhi	40	296.375	75.6	524	224.649	Chandigarh	Chandigarh	36	54	36.84	79.3	49.7272
Delhi	Delhi	41	294.906	86.88	442.263	233.932	Chandigarh	Chandigarh	37	58	35.2	78.44	37.7645
Delhi	Delhi	42	258.188	59.47	413.302	246.295	Chandigarh	Chandigarh	38	47	23.93	105.65	31.0551
Delhi	Delhi	43	278.452	58.48	418.708	253.13	Chandigarh	Chandigarh	39	46	25.61	71.2	36.2429
Delhi	Delhi	44	262.219	49.26	398.113	210.664	Chandigarh	Chandigarh	40	48	31.15	84.63	47.7471
Delhi	Delhi	45	132.031	13	240.463	135.718	Chandigarh	Chandigarh	41	74	36.98	126.01	54.8023
Delhi	Delhi	46	102.094	17	250.212	120.095	Chandigarh	Chandigarh	42	103	72.38	146.44	83.4486
Delhi	Delhi	47	132.633	12	276.886	92.5315	Chandigarh	Chandigarh	43	114	82.37	161.33	82.5364
Delhi	Delhi	48	137.267	19	243.445	107	Chandigarh	Chandigarh	44	100	71.18	158.9	75.5277
Delhi	Delhi	49	165.194	27	297.125	130.178	Chandigarh	Chandigarh	45	101	73.68	129.46	88.4418
Delhi	Delhi	50	179.906	40	278.948	116.743	Chandigarh	Chandigarh	46	96	70.22	116.47	60.2241
Delhi	Delhi	51	229.344	75.9	367.624	130.837	Chandigarh	Chandigarh	47	62	45.6	92.93	42.6934
Delhi	Delhi	52	205.935	14.61	372.688	98.691	Chandigarh	Chandigarh	48	42	24.62	66.07	52.8678
Delhi	Delhi	53	145.033	23.32	267.001	134.892	Chandigarh	Chandigarh	50	87	57.05	121.01	68.7385
Delhi	Delhi	54	187.387	33.82	341.795	106.197	Chandigarh	Chandigarh	51	92	74.88	129.41	69.668
Delhi	Delhi	55	106.613	12.42	174.487	89.4688	Chandigarh	Chandigarh	52	85	48.93	138.98	78.2913
Delhi	Delhi	56	137.594	35.48	261.056	134.654	Chandigarh	Chandigarh	53	117	97.4	136.12	66.2051
Delhi	Delhi	57	204.406	49.37	347.946	168.184	Chandigarh	Chandigarh	54	81	48.82	128.34	34.6806
Delhi	Delhi	58	207.065	17	398.651	193.138	Chandigarh	Chandigarh	55	45	13.75	66.78	50.1314
Delhi	Delhi	59	201.3	11	347.225	184.561	Chandigarh	Chandigarh	56	47	23.25	78.03	39.8842
Delhi	Delhi	60	205.806	41.83	340.44	169.378	Chandigarh	Chandigarh	57	62	11.05	85.36	25.7301
Delhi	Delhi	61	191.355	27	323.093	137.039	Chandigarh	Chandigarh	59	43	21.53	69.61	65.2771
Gujarat	Ahmedabad	2	31	17.82	68.33	32.4712	Chandigarh	Chandigarh	60	50	30.46	91.51	59.2128
Gujarat	Ahmedabad	5	74	47.85	129.9	38.5611	Chandigarh	Chandigarh	61	57	33.84	86.96	78.956
Gujarat	Ahmedabad	6	83	30.08	181.83	45.567	Delhi	Delhi	1	34.8148	11	54.6267	42.2819
Gujarat	Ahmedabad	7	85	36.22	225.26	42.7904	Delhi	Delhi	2	42.1379	11.9	80.2159	54.3341
Gujarat	Ahmedabad	8	119	44	225.26	41.9181	Delhi	Delhi	3	59.037	11	110.157	61.2159
Gujarat	Ahmedabad	9	159	70.45	263.07	44.6335	Delhi	Delhi	4	44.5333	11	71.0713	86.1717
Gujarat	Ahmedabad	11	123	75.68	266.12	48.1136	Delhi	Delhi	5	40.7143	11	90.0164	89.7597
Gujarat	Ahmedabad	12	116	74.86	170.43	55.6429	Delhi	Delhi	6	59.129	22.2	89.3655	102.332
Gujarat	Ahmedabad	13	96	42.71	167.1	51.9828	Delhi	Delhi	7	55.1562	10.99	96.0784	79.9909
Gujarat	Ahmedabad	14	111	59.05	215.88	48.9452	Delhi	Delhi	8	47.7	14	115.909	112.244
Gujarat	Ahmedabad	15	111	50.45	210.71	54.9337	Delhi	Delhi	9	78.3636	12	129.972	113.842
Gujarat	Ahmedabad	16	140	97.01	185.34	51.8359	Delhi	Delhi	10	103.939	21.55	175.959	109.666
Gujarat	Ahmedabad	17	110	51.15	178.85	31.7929	Delhi	Delhi	11	99.4545	10.71	164.709	113.542
Gujarat	Ahmedabad	18	107	42.91	198.45	27.9321	Delhi	Delhi	12	105.394	29	177.112	112.364
Gujarat	Ahmedabad	19	106	38.59	225.8	40.8417	Delhi	Delhi	13	133.618	37.63	233.15	125.949
Gujarat	Ahmedabad	20	104	36.58	203.77	46.5954	Delhi	Delhi	14	117.559	28.17	182.814	116.375
Gujarat	Ahmedabad	21	92	13.44	185.81	38.6218	Delhi	Delhi	15	135.235	40	221.756	123.488
Gujarat	Ahmedabad	22	95	35.74	248.14	48.646	Delhi	Delhi	16	144.375	12.9	205.289	124.76
Gujarat	Ahmedabad	23	126	33.92	248.6	59.6647	Delhi	Delhi	17	121.879	34.1	185.242	79.2745
Gujarat	Ahmedabad	24	101	31.8	173.19	46.5074	Delhi	Delhi	18	89.1724	10.2	157.697	93.1463
Gujarat	Ahmedabad	25	124	48.15	213.55	55.8706	Delhi	Delhi	19	84.0968	11	158.875	103.616
Gujarat	Ahmedabad	26	79	45.68	132.46	46.2361	Delhi	Delhi	20	98.9375	14.3	171.616	106.075
Gujarat	Ahmedabad	27	81	20.12	192.16	41.0961	Delhi	Delhi	21	115	19.46	193.665	102.101
Gujarat	Ahmedabad	28	91	40.26	166.37	39.932	Delhi	Delhi	22	95.5152	13.7	154.881	114.853
Gujarat	Ahmedabad	29	83	49.35	111.62	44.5515	Delhi	Delhi	23	126.848	31.19	213.195	128.403
Gujarat	Ahmedabad	31	80	48.5	148.56	49.9944	Delhi	Delhi	24	176.406	54.76	287.268	131.957
Gujarat	Ahmedabad	32	75	34.18	197.09	48.6209	Delhi	Delhi	25	129.706	25.46	220.351	113.582
Gujarat	Ahmedabad	33	75	31.03	197.09	48.8719	Delhi	Delhi	26	153.394	16.71	294.452	143.408
Gujarat	Ahmedabad	34	103	53.54	160.05	58.9135	Delhi	Delhi	27	203.091	14.95	628.035	160.809
Gujarat	Ahmedabad	35	72	28.31	145.69	45.9221	Delhi	Delhi	28	277.912	83.72	706.34	166.045
Gujarat	Ahmedabad	36	114	42.49	310.02	35.0898	Delhi	Delhi	29	290.882	93.71	414.385	189.033
Gujarat	Ahmedabad	37	117	30.17	292.3	42.3729	Delhi	Delhi	30	280.853	91	394.039	188.108
Gujarat	Ahmedabad	40	151	46.24	604.65	58.7514	Delhi	Delhi	31	319.879	118	499.157	171.739
Gujarat	Ahmedabad	41	120	49.76	404.05	65.0612	Delhi	Delhi	32	377.676	83	532.055	148.145
Gujarat	Ahmedabad	42	132	33.75	412.96	59.8264	Delhi	Delhi	33	332.794	73	586.666	125.91
Gujarat	Ahmedabad	43	97	40.43	235.16	65.9444	Delhi	Delhi	34	544.765	88.33	916.305	122.067
Gujarat	Ahmedabad	44	130	34.21	249.86	70.3655	Delhi	Delhi	35	269.353	52	620.466	104.245
Gujarat	Ahmedabad	45	141	61.69	195.36	60.0973	Delhi	Delhi	36	189.235	31	389.608	93.3077
Gujarat	Ahmedabad	46	82	29.77	125.97	25.1427	Delhi	Delhi	37	102.5	24	201.201	66.1003
Gujarat	Ahmedabad	47	78	42.02	130.41	35.1668	Delhi	Delhi	38	185.353	61.4	259.729	68.4482
Gujarat	Ahmedabad	48	99	46.59	261.96	56.4472	Delhi	Delhi	39	153.618	28	239.647	82.3954
Gujarat	Ahmedabad	49	123	37.69	287.37	65.4181	Delhi	Delhi	40	141.441	20.14	251.286	87.3355
Gujarat	Ahmedabad	50	98	44.2	166.16	53.1116	Delhi	Delhi	41	195.853	36.29	322.454	100.929
Gujarat	Ahmedabad	51	86	37.72	180.68	43.56	Delhi	Delhi	42	255.412	69.05	494.048	121.282
Gujarat	Ahmedabad	52	87	39.27	180.68	45.2725	Delhi	Delhi	43	389.029	133.78	601.69	127.427
Gujarat	Ahmedabad	53	86	41.66	190.9	46.8388	Delhi	Delhi	44	388.941	175.9	537.648	186.181
Gujarat	Ahmedabad	54	77	35.31	302.74	33.4073	Delhi	Delhi	45	374.853	119.36	498.298	214.322
Gujarat	Ahmedabad	55	79	32.44	302.74	36.4381	Delhi	Delhi	46	427.294	26	730.472	162.159
Gujarat	Ahmedabad	56	71	41.99	120.5	53.6761	Delhi	Delhi	47	172.029	20	323.618	81.2797
Gujarat	Ahmedabad	57	78	38.72	122.36	57.4698	Delhi	Delhi	48	98.1176	10.59	222.702	60.6211
Gujarat	Ahmedabad	58	63	33.74	90.54	56.7981	Delhi	Delhi	49	108	13.66	223.975	99.0209
Gujarat	Ahmedabad	59	70	37.56	137.93	55.4528	Delhi	Delhi	50	131.794	32.8	227.812	125.874
Gujarat	Ahmedabad	60	93	49.89	156.65	60.2864	Delhi	Delhi	51	183.147	49.19	302.957	166.667
Gujarat	Ahmedabad	61	92	56.41	155.09	71.7178	Delhi	Delhi	52	218.971	32.96	340.476	160.679
Haryana	Gurugram	1	71	26	117.26	93.0697	Delhi	Delhi	53	202.941	72.75	305.748	156.019
Haryana	Gurugram	2	70	12.68	147.14	118.975	Delhi	Delhi	54	127.588	23.78	217.609	99.8453
Haryana	Gurugram	3	54	15.4	103.73	131.849	Delhi	Delhi	55	108.735	22	165.63	104.219
Haryana	Gurugram	4	84	37.94	128.06	122.71	Delhi	Delhi	56	124.853	23.2	206.741	106.352
Haryana	Gurugram	5	121	75.84	217.42	125.569	Delhi	Delhi	57	110.848	11.69	192.073	95.1414
Haryana	Gurugram	6	94	42.61	168.46	141.093	Delhi	Delhi	58	69.8148	10.9	138.567	65.2243
Haryana	Gurugram	7	94	43.74	149.23	156.402	Delhi	Delhi	59	34.125	10.03	59.4217	79.6057
Haryana	Gurugram	8	131	62.43	208.15	144.636	Delhi	Delhi	60	57.3939	11.35	123.894	114.651
Haryana	Gurugram	9	115	63.4	168.99	53.8431	Delhi	Delhi	61	100.059	29.88	156.654	102.283
Haryana	Gurugram	10	111	30.48	151.96	48.4494	Gujarat	Ahmedabad	2	54	31.65	172.77	10.6887
Haryana	Gurugram	11	85	18.13	138.11	81.4543	Gujarat	Ahmedabad	3	55	22.04	172.77	11.1967
Haryana	Gurugram	12	80	43.59	122.77	131.236	Gujarat	Ahmedabad	4	49	18.34	113.76	13.6581
Haryana	Gurugram	13	118	63.04	254.51	130.878	Gujarat	Ahmedabad	5	61	21.96	138.22	16.0853
Haryana	Gurugram	14	102	59.23	176.51	105.614	Gujarat	Ahmedabad	6	73	30.99	263.92	26.662
Haryana	Gurugram	15	118	68.12	162	126.911	Gujarat	Ahmedabad	7	90	44.53	265.7	33.3422
Haryana	Gurugram	16	113	64.53	163.94	148.002	Gujarat	Ahmedabad	8	78	27.76	194.28	30.8103
Haryana	Gurugram	17	127	50.77	192.93	124.7	Gujarat	Ahmedabad	9	110	33.66	240.77	25.8644
Haryana	Gurugram	18	127	79.09	220.7	77.2945	Gujarat	Ahmedabad	10	110	47.57	265.92	39.6474
Haryana	Gurugram	19	141	79.93	274.93	114.305	Gujarat	Ahmedabad	11	71	18.98	119.32	56.9056
Haryana	Gurugram	20	189	98.73	294.49	131.646	Gujarat	Ahmedabad	12	107	60.49	279.33	62.5388
Haryana	Gurugram	21	144	56.54	234.45	108.844	Gujarat	Ahmedabad	13	230	215.59	243.75	67.9725
Haryana	Gurugram	22	119	30.6	178.06	107.067	Gujarat	Ahmedabad	14	106	31.19	267.97	77.2865
Haryana	Gurugram	23	118	50.46	192.26	121.784	Gujarat	Ahmedabad	15	97	25.32	190.89	69.7101
Haryana	Gurugram	24	156	73.21	247.5	119.377	Gujarat	Ahmedabad	16	91	48.08	185.79	64.3286
Haryana	Gurugram	25	178	87.07	242.1	135.098	Gujarat	Ahmedabad	17	100	55.6	183.26	66.4389
Haryana	Gurugram	28	223	123.17	495.75	180.419	Gujarat	Ahmedabad	18	107	54.34	209.97	68.3425
Haryana	Gurugram	29	213	147.82	312.79	184.032	Gujarat	Ahmedabad	19	88	55.75	122.79	46.7834
Haryana	Gurugram	30	238	115.2	419.46	187.199	Gujarat	Ahmedabad	20	87	48.28	126.29	40.9899
Haryana	Gurugram	31	212	148.56	338.63	164.319	Gujarat	Ahmedabad	21	83	48.28	131.61	49.5653
Haryana	Gurugram	32	197	131.18	280.56	190.34	Gujarat	Ahmedabad	22	83	47.67	106.67	48.6987
Haryana	Gurugram	33	216	132.56	299.06	122.512	Gujarat	Ahmedabad	23	46	22.51	73.43	55.5528
Haryana	Gurugram	34	197	104.41	276.37	57.6845	Gujarat	Ahmedabad	24	56	29.17	118.3	52.4342
Haryana	Gurugram	35	124	17.19	235.02	78.0711	Gujarat	Ahmedabad	25	83	44.04	130.46	56.2375
Haryana	Gurugram	36	377	191.89	710.84	80.142	Gujarat	Ahmedabad	26	62	37.05	100.77	49.5175
Haryana	Gurugram	37	194	48.17	414.06	63.9068	Gujarat	Ahmedabad	27	62	29.85	226.78	39.2572
Haryana	Gurugram	38	138	73.15	246.13	122.371	Gujarat	Ahmedabad	28	71	19.12	226.78	31.3898
Haryana	Gurugram	39	248	103.35	499.25	194.46	Gujarat	Ahmedabad	31	55	23.96	134.28	27.1554
Haryana	Gurugram	40	249	165.96	464.34	202.737	Gujarat	Ahmedabad	32	62	26.45	134.28	30.4599
Haryana	Gurugram	41	265	129.43	321.06	226.554	Gujarat	Ahmedabad	34	35	10.96	102.21	37.1882
Haryana	Gurugram	42	210	112.61	281.2	217.697	Gujarat	Ahmedabad	35	68	36.64	104.25	46.387
Haryana	Gurugram	43	221	101.5	336.36	230.315	Gujarat	Ahmedabad	36	88	44.09	146.7	47.3246
Haryana	Gurugram	44	232	152.67	386.62	211.114	Gujarat	Ahmedabad	37	111	60.29	195.9	29.291
Haryana	Gurugram	45	128	62.08	203.14	117.435	Gujarat	Ahmedabad	39	63	34.91	87.82	36.3542
Haryana	Gurugram	46	123	67.75	202.56	101.972	Gujarat	Ahmedabad	40	49	33.7	70.07	37.3063
Haryana	Gurugram	47	159	84.9	280.49	64.4961	Gujarat	Ahmedabad	41	69	47.04	93.62	37.0639
Haryana	Gurugram	48	151	88	237.06	65.7569	Gujarat	Ahmedabad	42	86	59.51	136.1	57.7534
Haryana	Gurugram	49	139	73.09	248.89	100.859	Gujarat	Ahmedabad	43	109	28.29	341.01	49.393
Haryana	Gurugram	50	182	130.41	274.53	101.919	Gujarat	Ahmedabad	44	76	36.69	307.37	39.1366
Haryana	Gurugram	51	234	131.08	355.43	106.99	Gujarat	Ahmedabad	45	50	32.71	67.43	50.9811
Haryana	Gurugram	52	220	55.44	412.85	63.982	Gujarat	Ahmedabad	46	42	19.04	77.24	63.8145
Haryana	Gurugram	53	128	42.78	243.49	113.878	Gujarat	Ahmedabad	47	71	53.25	94.85	63.7373
Haryana	Gurugram	54	178	100.49	312.83	83.233	Gujarat	Ahmedabad	48	59	36.09	95.64	73.5963
Haryana	Gurugram	56	142	82.86	223.65	99.9153	Gujarat	Ahmedabad	49	62	30.1	115.53	87.6778
Haryana	Gurugram	57	194	121.43	300.66	129.54	Gujarat	Ahmedabad	50	50	29.43	79.24	84.0636
Haryana	Gurugram	58	170	104.41	302.07	186.99	Gujarat	Ahmedabad	51	48	26.15	142.14	80.5098
Haryana	Gurugram	59	170	98.72	269.57	146.377	Gujarat	Ahmedabad	52	53	31.64	102.67	78.9505
Haryana	Gurugram	60	202	136.18	278.96	132.547	Gujarat	Ahmedabad	53	56	33.74	78.93	74.6522
Haryana	Gurugram	61	201	102.56	277.54	96.5976	Gujarat	Ahmedabad	54	59	31.81	86.91	76.4875
Madhya Pradesh	Dewas	1	53	20	112	23.0556	Gujarat	Ahmedabad	55	60	38.46	92.62	73.834
Madhya Pradesh	Dewas	2	62	18	120	16.3645	Gujarat	Ahmedabad	56	75	55.74	115.99	67.31
Madhya Pradesh	Dewas	3	73	33	133	18.9453	Gujarat	Ahmedabad	57	62	36.15	109.56	67.4223
Madhya Pradesh	Dewas	4	60	25	143	20.2682	Gujarat	Ahmedabad	58	52	31.99	81.95	62.8712
Madhya Pradesh	Dewas	5	44	27	124	20.2265	Gujarat	Ahmedabad	59	40	19.74	70.99	57.0357
Madhya Pradesh	Dewas	6	63	17	142	23.6258	Gujarat	Ahmedabad	60	48	35.14	59.06	54.7362
Madhya Pradesh	Dewas	7	71	30	197	18.1747	Gujarat	Ahmedabad	61	47	33.99	55.15	54.7165
Madhya Pradesh	Dewas	8	66	25	117	21.8144	Gujarat	Ankleshwar	1	21	11.3	37.33	16.667
Madhya Pradesh	Dewas	9	51	16	110	23.8755	Gujarat	Ankleshwar	2	26	15.4	46.57	21.8895
Madhya Pradesh	Dewas	10	63	24	142	25.807	Gujarat	Ankleshwar	3	28	18.82	43.98	21.1605
Madhya Pradesh	Dewas	11	46	29	76	22.7706	Gujarat	Ankleshwar	4	40	23.54	71.01	22.3942
Madhya Pradesh	Dewas	12	52	36	73	37.903	Gujarat	Ankleshwar	5	55	33.03	79.01	23.2249
Madhya Pradesh	Dewas	13	47	31	69	37.6393	Gujarat	Ankleshwar	6	55	39.73	67.2	24.7011
Madhya Pradesh	Dewas	14	47	28	108	36.3758	Gujarat	Ankleshwar	11	48	34.61	74.74	33.4101
Madhya Pradesh	Dewas	15	55	27	118	31.6439	Gujarat	Ankleshwar	12	83	72.52	93.41	32.8832
Madhya Pradesh	Dewas	16	80	33	246	35.3392	Gujarat	Ankleshwar	14	51	34.75	73.92	48.4391
Madhya Pradesh	Dewas	17	79	35	147	33.6529	Gujarat	Ankleshwar	15	69	37.56	104.12	44.4102
Madhya Pradesh	Dewas	18	78	43	125	32.8038	Gujarat	Ankleshwar	16	76	42.48	121.92	52.0573
Madhya Pradesh	Dewas	19	72	32	142	32.5013	Gujarat	Ankleshwar	17	82	39.69	134.02	52.7401
Madhya Pradesh	Dewas	20	66	40	131	31.0319	Gujarat	Ankleshwar	18	88	59.84	150.4	40.4974
Madhya Pradesh	Dewas	21	42	15	74	23.4017	Gujarat	Ankleshwar	19	45	25.4	86.62	20.6046
Madhya Pradesh	Dewas	22	47	17	117	26.6853	Gujarat	Ankleshwar	20	24	14.16	30.06	27.0992
Madhya Pradesh	Dewas	23	58	25	168	32.6055	Gujarat	Ankleshwar	21	48	27.44	68.15	24.8665
Madhya Pradesh	Dewas	24	64	22	107	29.1761	Gujarat	Ankleshwar	22	33	21.99	49.97	30.3501
Madhya Pradesh	Dewas	25	55	18	106	24.2101	Gujarat	Ankleshwar	23	36	23.8	56.48	29.0982
Madhya Pradesh	Dewas	26	36	16	75	22.3728	Gujarat	Ankleshwar	24	53	37.19	67.2	30.7374
Madhya Pradesh	Dewas	27	34	10	58	20.4653	Gujarat	Ankleshwar	25	59	41.39	79.4	40.1851
Madhya Pradesh	Dewas	28	30	18	49	30.1603	Gujarat	Ankleshwar	26	62	28.96	92.68	33.5583
Madhya Pradesh	Dewas	29	46	28	68	35.9471	Gujarat	Ankleshwar	27	33	20.18	47.63	25.1018
Madhya Pradesh	Dewas	30	50	31	72	39.1532	Gujarat	Ankleshwar	35	37	29.06	48.69	45.7618
Madhya Pradesh	Dewas	31	45	28	64	33.5215	Gujarat	Ankleshwar	36	48	28.03	79.93	42.3106
Madhya Pradesh	Dewas	32	38	15	66	29.7849	Gujarat	Ankleshwar	37	66	47.71	90.25	37.1022
Madhya Pradesh	Dewas	33	48	20	104	30.1526	Gujarat	Ankleshwar	38	53	31.16	322.31	35.8624
Madhya Pradesh	Dewas	34	61	36	168	28.0404	Gujarat	Ankleshwar	39	40	22.88	55.87	24.6736
Madhya Pradesh	Dewas	35	68	27	153	27.8396	Gujarat	Ankleshwar	40	49	32.21	82.53	33.2474
Madhya Pradesh	Dewas	36	67	42	114	26.6975	Gujarat	Ankleshwar	41	65	52.07	88.71	33.7204
Madhya Pradesh	Dewas	37	51	27	76	22.7002	Gujarat	Ankleshwar	42	89	54.9	115.45	44.2301
Madhya Pradesh	Dewas	38	152	62	571	26.2222	Gujarat	Ankleshwar	43	96	72.33	136.53	34.0452
Madhya Pradesh	Dewas	39	129	92	185	28.502	Gujarat	Ankleshwar	44	61	20.2	97.66	40.1199
Madhya Pradesh	Dewas	40	80	54	148	28.5831	Gujarat	Ankleshwar	45	69	55.74	100.72	48.9984
Madhya Pradesh	Dewas	41	59	32	108	27.8649	Gujarat	Ankleshwar	46	87	66.08	108.97	37.9904
Madhya Pradesh	Dewas	42	60	43	96	27.6825	Gujarat	Ankleshwar	47	87	68.05	105.75	43.8683
Madhya Pradesh	Dewas	43	56	32	86	29.7954	Gujarat	Ankleshwar	48	92	62.54	117.8	51.0935
Madhya Pradesh	Dewas	44	61	30	102	32.4594	Gujarat	Ankleshwar	49	104	76.26	136.32	63.8915
Madhya Pradesh	Dewas	45	63	28	131	34.0955	Gujarat	Ankleshwar	50	85	52.54	111.66	60.9494
Madhya Pradesh	Dewas	46	58	21	108	21.3372	Gujarat	Ankleshwar	51	99	51.25	148.11	59.0623
Madhya Pradesh	Dewas	47	67	35	108	23.3158	Gujarat	Ankleshwar	52	86	44.51	121.27	47.2546
Madhya Pradesh	Dewas	48	61	45	128	24.7146	Gujarat	Ankleshwar	53	85	57.8	117.93	45.4734
Madhya Pradesh	Dewas	49	54	40	87	23.5631	Gujarat	Ankleshwar	54	89	61.03	145.11	49.7575
Madhya Pradesh	Dewas	50	59	35	100	29.5874	Gujarat	Ankleshwar	55	87	65.47	120.92	50.0309
Madhya Pradesh	Dewas	51	80	40	146	26.6283	Gujarat	Ankleshwar	56	113	65.99	158.79	49.3908
Madhya Pradesh	Dewas	52	59	44	91	25.2715	Gujarat	Ankleshwar	57	96	48.16	154.24	43.3143
Madhya Pradesh	Dewas	53	64	48	111	27.9768	Gujarat	Ankleshwar	58	94	56.76	117.51	44.9155
Madhya Pradesh	Dewas	54	62	47	111	25.8432	Gujarat	Gandhinagar	2	22	10.72	45.96	10.6887
Madhya Pradesh	Dewas	55	57	34	97	25.3036	Gujarat	Gandhinagar	3	30	17.39	45.93	11.1967
Madhya Pradesh	Dewas	56	52	37	89	26.0145	Gujarat	Gandhinagar	4	22	11.72	36.97	13.6581
Madhya Pradesh	Dewas	57	49	30	81	29.2498	Gujarat	Gandhinagar	7	39	13.99	68.41	33.3422
Madhya Pradesh	Dewas	58	41	24	59	35.8497	Gujarat	Gandhinagar	8	38	19.62	65.37	30.8103
Madhya Pradesh	Dewas	59	66	45	90	41.079	Gujarat	Gandhinagar	9	41	22.41	58.45	25.8644
Madhya Pradesh	Dewas	60	89	51	129	43.3018	Gujarat	Gandhinagar	10	43	27.82	61.57	39.6474
Madhya Pradesh	Dewas	61	97	64	138	54.6181	Gujarat	Gandhinagar	11	31	12.58	69.92	56.9056
Madhya Pradesh	Mandideep	1	46	21	99	21.3611	Gujarat	Gandhinagar	12	40	19.88	76.58	62.5388
Madhya Pradesh	Mandideep	2	48	21	111	16.9036	Gujarat	Gandhinagar	13	40	20.55	72.02	67.9725
Madhya Pradesh	Mandideep	3	51	34	107	19.1219	Gujarat	Gandhinagar	14	55	28.95	92.55	77.2865
Madhya Pradesh	Mandideep	4	46	25	64	17.7545	Gujarat	Gandhinagar	15	58	25.68	106.86	69.7101
Madhya Pradesh	Mandideep	5	45	29	103	19.5456	Gujarat	Gandhinagar	16	58	26.96	105.85	64.3286
Madhya Pradesh	Mandideep	6	62	29	124	21.8736	Gujarat	Gandhinagar	17	54	29.97	99.7	66.4389
Madhya Pradesh	Mandideep	7	59	23	140	13.7065	Gujarat	Gandhinagar	18	46	22.23	76.84	68.3425
Madhya Pradesh	Mandideep	8	67	31	148	18.7397	Gujarat	Gandhinagar	19	41	23.72	63.59	46.7834
Madhya Pradesh	Mandideep	9	58	17	124	23.8643	Gujarat	Gandhinagar	20	32	17.2	43.48	40.9899
Madhya Pradesh	Mandideep	10	47	23	97	24.9981	Gujarat	Gandhinagar	21	28	18.04	34.22	49.5653
Madhya Pradesh	Mandideep	11	63	40	113	33.4725	Gujarat	Gandhinagar	22	28	20.98	36.18	48.6987
Madhya Pradesh	Mandideep	12	52	39	74	40.2716	Gujarat	Gandhinagar	23	24	10.49	58.34	55.5528
Madhya Pradesh	Mandideep	13	55	24	111	28.627	Gujarat	Gandhinagar	26	41	29.67	54.02	49.5175
Madhya Pradesh	Mandideep	14	66	27	134	38.4229	Gujarat	Gandhinagar	27	37	23.38	48.93	39.2572
Madhya Pradesh	Mandideep	15	75	24	165	35.1383	Gujarat	Gandhinagar	28	35	16.18	46.09	31.3898
Madhya Pradesh	Mandideep	16	65	32	148	28.3223	Gujarat	Gandhinagar	29	27	12.81	46.75	29.2494
Madhya Pradesh	Mandideep	17	53	33	84	30.8741	Gujarat	Gandhinagar	31	35	23.89	57.61	27.1554
Madhya Pradesh	Mandideep	18	54	28	85	33.4394	Gujarat	Gandhinagar	32	44	29.16	58.94	30.4599
Madhya Pradesh	Mandideep	19	60	31	109	31.758	Gujarat	Gandhinagar	33	42	20.24	63	42.9803
Madhya Pradesh	Mandideep	20	56	33	95	31.5372	Gujarat	Gandhinagar	35	32	19.24	50.31	46.387
Madhya Pradesh	Mandideep	21	59	29	138	29.8658	Gujarat	Gandhinagar	36	56	44.71	75.15	47.3246
Madhya Pradesh	Mandideep	22	63	34	172	34.2085	Gujarat	Gandhinagar	37	65	43.19	79.72	29.291
Madhya Pradesh	Mandideep	23	84	29	174	36.3782	Gujarat	Gandhinagar	38	29	17.72	56.88	27.2386
Madhya Pradesh	Mandideep	24	79	23	181	26.826	Gujarat	Gandhinagar	39	44	31.83	73.16	36.3542
Madhya Pradesh	Mandideep	25	73	34	140	24.3504	Gujarat	Gandhinagar	40	55	42.35	74.49	37.3063
Madhya Pradesh	Mandideep	26	82	22	190	23.8587	Gujarat	Gandhinagar	41	78	63.63	99.7	37.0639
Madhya Pradesh	Mandideep	27	60	21	127	20.215	Gujarat	Gandhinagar	42	81	61.43	102.16	57.7534
Madhya Pradesh	Mandideep	28	54	22	106	33.3972	Gujarat	Gandhinagar	43	76	38.7	109.24	49.393
Madhya Pradesh	Mandideep	29	60	22	115	37.8683	Gujarat	Gandhinagar	44	57	40.45	82.91	39.1366
Madhya Pradesh	Mandideep	30	64	29	115	39.8874	Gujarat	Gandhinagar	45	48	30.1	59.55	50.9811
Madhya Pradesh	Mandideep	31	63	32	105	31.4236	Gujarat	Gandhinagar	46	41	23.38	59.98	63.8145
Madhya Pradesh	Mandideep	32	68	25	166	30.1627	Gujarat	Gandhinagar	47	60	40.76	87.81	63.7373
Madhya Pradesh	Mandideep	33	104	32	170	26.5724	Gujarat	Gandhinagar	48	60	37.39	86.57	73.5963
Madhya Pradesh	Mandideep	34	81	30	146	25.3645	Gujarat	Gandhinagar	49	43	26.74	60.11	87.6778
Madhya Pradesh	Mandideep	35	93	33	162	27.9688	Gujarat	Gandhinagar	50	39	24.26	55.27	84.0636
Madhya Pradesh	Mandideep	36	101	51	154	24.8159	Gujarat	Gandhinagar	51	36	26.04	58.81	80.5098
Madhya Pradesh	Mandideep	37	104	48	191	25.2778	Gujarat	Gandhinagar	52	32	21.17	44.68	78.9505
Madhya Pradesh	Mandideep	38	161	99	471	30.341	Gujarat	Gandhinagar	53	41	25.09	66.72	74.6522
Madhya Pradesh	Mandideep	39	172	58	407	32.6109	Gujarat	Gandhinagar	54	46	30.79	69.25	76.4875
Madhya Pradesh	Mandideep	40	133	49	301	32.3085	Gujarat	Gandhinagar	55	46	32.72	72.18	73.834
Madhya Pradesh	Mandideep	41	124	52	228	30.3946	Gujarat	Gandhinagar	56	38	24.87	50.26	67.31
Madhya Pradesh	Mandideep	42	135	49	413	33.9418	Gujarat	Gandhinagar	57	44	32.62	56.55	67.4223
Madhya Pradesh	Mandideep	43	147	47	413	32.3244	Gujarat	Gandhinagar	58	40	26.4	53.16	62.8712
Madhya Pradesh	Mandideep	44	108	28	239	28.3275	Gujarat	Gandhinagar	59	33	24.26	45.56	57.0357
Madhya Pradesh	Mandideep	45	96	26	203	32.5563	Gujarat	Gandhinagar	60	37	29.33	44.26	54.7362
Madhya Pradesh	Mandideep	46	99	28	209	26.218	Gujarat	Gandhinagar	61	43	33.27	60.39	54.7165
Madhya Pradesh	Mandideep	47	119	62	245	26.1519	Gujarat	Vapi	3	49	30	77	18.1288
Madhya Pradesh	Mandideep	48	114	40	216	25.4962	Gujarat	Vapi	4	52	26	109	30.5393
Madhya Pradesh	Mandideep	49	116	56	232	22.2659	Gujarat	Vapi	5	53	32	70	25.3064
Madhya Pradesh	Mandideep	50	160	41	356	26.2431	Gujarat	Vapi	6	60	24	108	26.8568
Madhya Pradesh	Mandideep	51	143	44	278	24.7673	Gujarat	Vapi	7	72	49	112	29.4408
Madhya Pradesh	Mandideep	52	130	40	211	24.5263	Gujarat	Vapi	8	74	37	163	22.3582
Madhya Pradesh	Mandideep	53	107	46	188	25.2774	Gujarat	Vapi	9	67	29	171	20.3192
Madhya Pradesh	Mandideep	54	108	33	177	27.7621	Gujarat	Vapi	10	68	36	206	29.4527
Madhya Pradesh	Mandideep	55	89	43	155	30.0972	Gujarat	Vapi	11	77	34	101	29.3092
Madhya Pradesh	Mandideep	56	89	33	162	29.175	Gujarat	Vapi	12	67	36	122	27.1326
Madhya Pradesh	Mandideep	57	93	40	209	31.1246	Gujarat	Vapi	13	66	24	122	25.7665
Madhya Pradesh	Mandideep	58	94	47	139	40.4891	Gujarat	Vapi	14	62	25	149	27.4235
Madhya Pradesh	Mandideep	59	83	47	111	42.8969	Gujarat	Vapi	15	97	35	372	34.9283
Madhya Pradesh	Mandideep	60	100	54	176	47.4828	Gujarat	Vapi	16	85	35	168	38.2505
Madhya Pradesh	Mandideep	61	106	60	147	58.0384	Gujarat	Vapi	17	82	48	139	36.6988
Madhya Pradesh	Pithampur	1	42	27	91	25.9503	Gujarat	Vapi	18	88	48	198	30.1888
Madhya Pradesh	Pithampur	2	49	18	138	21.6064	Gujarat	Vapi	19	51	16	180	15.6403
Madhya Pradesh	Pithampur	3	53	25	133	22.4133	Gujarat	Vapi	21	41	16	91	21.0595
Madhya Pradesh	Pithampur	4	73	31	161	22.674	Gujarat	Vapi	23	37	11	96	28.2415
Madhya Pradesh	Pithampur	5	52	34	106	21.2981	Gujarat	Vapi	24	50	16	93.1	27.5265
Madhya Pradesh	Pithampur	6	56	24	109	27.1031	Gujarat	Vapi	25	66	30	94	23.8011
Madhya Pradesh	Pithampur	7	53	17	198	19.4695	Gujarat	Vapi	26	44	15	72	27.1565
Madhya Pradesh	Pithampur	8	60	12	198	21.2041	Gujarat	Vapi	28	83	19	210	24.3508
Madhya Pradesh	Pithampur	9	44	13	124	28.2643	Gujarat	Vapi	30	28	10	94	22.464
Madhya Pradesh	Pithampur	10	59	19	123	25.4433	Gujarat	Vapi	31	50	17	112	17.398
Madhya Pradesh	Pithampur	11	47	28	121	21.4296	Gujarat	Vapi	32	38	13.8	126	25.0163
Madhya Pradesh	Pithampur	12	53	39	71	36.9016	Gujarat	Vapi	34	32	13	66	32.7107
Madhya Pradesh	Pithampur	13	48	28	96	41.3143	Gujarat	Vapi	35	60	23	120	34.1097
Madhya Pradesh	Pithampur	14	46	28	96	38.846	Gujarat	Vapi	36	66	31	115	33.5632
Madhya Pradesh	Pithampur	15	63	29	163	35.1462	Gujarat	Vapi	37	77	42	139	37.9603
Madhya Pradesh	Pithampur	16	69	30	202	35.106	Gujarat	Vapi	38	44	11	90	30.3097
Madhya Pradesh	Pithampur	17	72	33	165	32.9178	Gujarat	Vapi	41	86	55	187	28.2508
Madhya Pradesh	Pithampur	18	56	33	90	35.7198	Gujarat	Vapi	42	100	39	246	32.8076
Madhya Pradesh	Pithampur	19	56	36	142	33.5495	Gujarat	Vapi	43	113	49	218	32.5599
Madhya Pradesh	Pithampur	20	64	37	141	38.035	Gujarat	Vapi	44	104	40	230.1	33.2839
Madhya Pradesh	Pithampur	21	38	18	75	30.5984	Gujarat	Vapi	45	84	53	132	35.482
Madhya Pradesh	Pithampur	22	35	14	56	24.899	Gujarat	Vapi	46	117	54	184	31.6949
Madhya Pradesh	Pithampur	23	47	20	114	30.6652	Gujarat	Vapi	47	104	69	156	29.5218
Madhya Pradesh	Pithampur	24	43	23	75	30.0999	Gujarat	Vapi	48	115	66	310	35.7889
Madhya Pradesh	Pithampur	25	58	18	217	28.0221	Gujarat	Vapi	49	116	64	225	48.0152
Madhya Pradesh	Pithampur	26	45	18	107	26.8927	Gujarat	Vapi	50	140	74	237	48.1808
Madhya Pradesh	Pithampur	27	46	19	98	23.2378	Gujarat	Vapi	51	120	79	228	43.4384
Madhya Pradesh	Pithampur	28	37	16	77	28.7538	Gujarat	Vapi	52	125	82	177	34.4486
Madhya Pradesh	Pithampur	29	51	32	88	36.5155	Gujarat	Vapi	53	123	58	304	37.5943
Madhya Pradesh	Pithampur	30	57	27	117	40.2963	Gujarat	Vapi	54	126	70	242	35.4635
Madhya Pradesh	Pithampur	31	55	24	89	34.74	Gujarat	Vapi	55	129	73	225	36.6594
Madhya Pradesh	Pithampur	32	53	18	97	29.7311	Gujarat	Vapi	56	129	62	294	40.0479
Madhya Pradesh	Pithampur	33	61	27	183	24.7054	Gujarat	Vapi	57	127	47	420	37.9164
Madhya Pradesh	Pithampur	34	60	22	103	29.1204	Gujarat	Vapi	58	111	49	276	41.7516
Madhya Pradesh	Pithampur	35	56	29	134	30.5206	Gujarat	Vapi	59	117	56	225	43.2315
Madhya Pradesh	Pithampur	36	68	26	122	30.4856	Gujarat	Vapi	60	113	73	156	39.3257
Madhya Pradesh	Pithampur	37	50	25	75	27.3915	Gujarat	Vapi	61	138	97	197	30.4544
Madhya Pradesh	Pithampur	38	99	52	196	29.0395	Gujarat	Vatva	1	33	21.71	44.35	15.3929
Madhya Pradesh	Pithampur	39	174	86	754	30.5584	Gujarat	Vatva	3	19	12.28	37.91	11.1967
Madhya Pradesh	Pithampur	40	76	42	132	30.7322	Gujarat	Vatva	5	126	125.27	127.36	16.0853
Madhya Pradesh	Pithampur	41	58	41	94	31.0545	Gujarat	Vatva	6	28	12.59	122.09	26.662
Madhya Pradesh	Pithampur	42	59	35	96	30.1781	Gujarat	Vatva	7	50	29.36	94.01	33.3422
Madhya Pradesh	Pithampur	43	64	33	102	32.316	Gujarat	Vatva	8	34	10.79	72.24	30.8103
Madhya Pradesh	Pithampur	44	63	29	316	36.36	Gujarat	Vatva	11	53	17.38	108.91	56.9056
Madhya Pradesh	Pithampur	45	70	22	316	39.7485	Gujarat	Vatva	12	34	12.63	71.63	62.5388
Madhya Pradesh	Pithampur	46	49	28	93	28.2385	Gujarat	Vatva	14	88	28.83	168.91	77.2865
Madhya Pradesh	Pithampur	47	70	38	113	25.4531	Gujarat	Vatva	15	78	25.34	172.56	69.7101
Madhya Pradesh	Pithampur	48	71	50	108	29.1647	Gujarat	Vatva	17	68	31.22	147.69	66.4389
Madhya Pradesh	Pithampur	49	68	41	110	28.2373	Gujarat	Vatva	19	57	38.43	77.46	46.7834
Madhya Pradesh	Pithampur	50	61	33	95	25.1623	Gujarat	Vatva	21	39	11.04	80.08	49.5653
Madhya Pradesh	Pithampur	51	68	42	123	27.3895	Gujarat	Vatva	22	41	29.64	70.69	48.6987
Madhya Pradesh	Pithampur	52	77	43	117	28.7114	Gujarat	Vatva	24	137	122.96	192.07	52.4342
Madhya Pradesh	Pithampur	53	81	52	147	29.6661	Gujarat	Vatva	25	69	25.72	138.91	56.2375
Madhya Pradesh	Pithampur	54	70	47	111	30.0426	Gujarat	Vatva	26	59	16.52	107.29	49.5175
Madhya Pradesh	Pithampur	55	67	39	108	28.8579	Gujarat	Vatva	27	40	24.18	54.76	39.2572
Madhya Pradesh	Pithampur	56	64	30	100	30.5022	Gujarat	Vatva	28	24	15.65	50.2	31.3898
Madhya Pradesh	Pithampur	57	58	39	101	32.8174	Gujarat	Vatva	29	18	10.58	30.72	29.2494
Madhya Pradesh	Pithampur	58	49	22	85	35.1675	Gujarat	Vatva	31	21	10.46	42.48	27.1554
Madhya Pradesh	Pithampur	59	61	32	85	40.3469	Gujarat	Vatva	32	37	22.91	73.54	30.4599
Madhya Pradesh	Pithampur	60	89	51	134	43.0114	Gujarat	Vatva	33	40	19.55	69.93	42.9803
Madhya Pradesh	Pithampur	61	108	62	176	52.9396	Gujarat	Vatva	34	26	12.52	72.95	37.1882
Madhya Pradesh	Singrauli	1	77	26	205	38.974	Gujarat	Vatva	35	47	23.29	76.65	46.387
Madhya Pradesh	Singrauli	2	76	29	157	24.9883	Gujarat	Vatva	36	49	30.85	75.13	47.3246
Madhya Pradesh	Singrauli	3	140	25	985	24.8752	Gujarat	Vatva	37	77	50.54	132.7	29.291
Madhya Pradesh	Singrauli	4	77	29	203	21.3634	Gujarat	Vatva	38	51	33.84	100.75	27.2386
Madhya Pradesh	Singrauli	5	95	38	209	26.6633	Gujarat	Vatva	39	49	28.31	108.6	36.3542
Madhya Pradesh	Singrauli	6	91	31	209	22.0061	Gujarat	Vatva	40	70	45.31	119.06	37.3063
Madhya Pradesh	Singrauli	7	80	30	214	28.6793	Gujarat	Vatva	41	81	57.41	103.07	37.0639
Madhya Pradesh	Singrauli	8	73	22	147	37.2671	Gujarat	Vatva	42	87	68.17	128.11	57.7534
Madhya Pradesh	Singrauli	9	91	33	201	42.7843	Gujarat	Vatva	43	80	33.82	216.59	49.393
Madhya Pradesh	Singrauli	10	82	43	174	64.8607	Gujarat	Vatva	44	82	42.46	134.73	39.1366
Madhya Pradesh	Singrauli	11	58	23	95	40.0444	Gujarat	Vatva	45	70	38.01	149.2	50.9811
Madhya Pradesh	Singrauli	12	29	11	41	32.6966	Gujarat	Vatva	46	63	26.95	135.05	63.8145
Madhya Pradesh	Singrauli	13	54	24	148	39.146	Gujarat	Vatva	47	92	67.31	159.88	63.7373
Madhya Pradesh	Singrauli	14	79	26	268	53.3257	Gujarat	Vatva	48	90	64.25	124.58	73.5963
Madhya Pradesh	Singrauli	15	110	32	246	62.7559	Gujarat	Vatva	49	98	60.94	161.77	87.6778
Madhya Pradesh	Singrauli	16	117	33	300	53.6227	Gujarat	Vatva	50	97	44.81	153.71	84.0636
Madhya Pradesh	Singrauli	17	117	29	252	39.3337	Gujarat	Vatva	51	71	39.62	140.68	80.5098
Madhya Pradesh	Singrauli	18	92	39	184	36.5762	Gujarat	Vatva	52	70	33.71	115.42	78.9505
Madhya Pradesh	Singrauli	19	93	31	186	32.0119	Gujarat	Vatva	53	71	41.5	134.76	74.6522
Madhya Pradesh	Singrauli	20	128	44	319	46.4976	Gujarat	Vatva	54	82	53.71	138.72	76.4875
Madhya Pradesh	Singrauli	21	114	43	272	27.1599	Gujarat	Vatva	55	100	52.11	269.62	73.834
Madhya Pradesh	Singrauli	22	103	55	221	38.2766	Gujarat	Vatva	56	105	56.64	176.37	67.31
Madhya Pradesh	Singrauli	23	92	45	250	71.095	Gujarat	Vatva	57	87	57.13	153.61	67.4223
Madhya Pradesh	Singrauli	24	109	15	259	62.2392	Gujarat	Vatva	58	91	58.57	164.08	62.8712
Madhya Pradesh	Singrauli	25	114	19	304	61.3339	Gujarat	Vatva	59	64	42.68	80.19	57.0357
Madhya Pradesh	Singrauli	26	103	36	226	73.9247	Gujarat	Vatva	60	69	52.09	80.69	54.7362
Madhya Pradesh	Singrauli	27	112	39	298	78.354	Gujarat	Vatva	61	78	52.9	103.41	54.7165
Madhya Pradesh	Singrauli	28	117	63	575	92.6372	Haryana	Ambala	3	44	29.05	53.41	41.1986
Madhya Pradesh	Singrauli	29	84	36	157	65.695	Haryana	Ambala	4	27	17.43	40.56	54.3859
Madhya Pradesh	Singrauli	30	93	43	211	65.905	Haryana	Ambala	5	39	22.28	66	54.3434
Madhya Pradesh	Singrauli	31	91	35	312	74.1447	Haryana	Ambala	6	47	22.3	71.41	43.2626
Madhya Pradesh	Singrauli	32	108	39	301	61.781	Haryana	Ambala	7	57	35.15	76.08	34.3299
Madhya Pradesh	Singrauli	33	99	32	340	42.9179	Haryana	Ambala	8	58	35.81	82.45	44.5164
Madhya Pradesh	Singrauli	34	108	36	378	29.4288	Haryana	Ambala	9	65	45.05	78.32	46.7749
Madhya Pradesh	Singrauli	35	97	40	189	19.9632	Haryana	Ambala	10	67	46.78	82.86	51.3869
Madhya Pradesh	Singrauli	36	100	45	182	63.1348	Haryana	Ambala	11	69	29.33	91.02	54.5091
Madhya Pradesh	Singrauli	37	144	106	213	68.0061	Haryana	Ambala	12	73	49.07	91.05	56.7809
Madhya Pradesh	Singrauli	38	175	97	442	78.5092	Haryana	Ambala	13	83	52.87	118.2	59.4104
Madhya Pradesh	Singrauli	39	150	78	296	90.1727	Haryana	Ambala	14	103	42.82	130.93	54.1101
Madhya Pradesh	Singrauli	40	154	88	285	101.156	Haryana	Ambala	15	97	68.51	140.39	59.0704
Madhya Pradesh	Singrauli	41	210	122	471	107.605	Haryana	Ambala	16	95	75.91	130.73	56.4475
Madhya Pradesh	Singrauli	42	183	128	273	107.491	Haryana	Ambala	17	81	47.57	115.55	39.4381
Madhya Pradesh	Singrauli	43	213	145	413	91.2434	Haryana	Ambala	18	71	49.52	100.94	54.7372
Madhya Pradesh	Singrauli	44	146	53	258	59.8928	Haryana	Ambala	19	80	55.73	141.96	48.1222
Madhya Pradesh	Singrauli	45	101	37	244	55.0311	Haryana	Ambala	21	91	49.03	153.82	55.3311
Madhya Pradesh	Singrauli	46	104	46	180	69.2163	Haryana	Ambala	22	102	34.19	207.92	47.3159
Madhya Pradesh	Singrauli	47	110	72	189	55.5516	Haryana	Ambala	23	107	38.98	193.67	45.256
Madhya Pradesh	Singrauli	48	112	37	211	61.7822	Haryana	Ambala	24	117	70.99	180.42	43.8038
Madhya Pradesh	Singrauli	49	137	55	376	58.9808	Haryana	Ambala	25	117	64.13	205.02	46.1937
Madhya Pradesh	Singrauli	50	155	56	416	63.6909	Haryana	Ambala	26	160	39.76	271.71	54.1562
Madhya Pradesh	Singrauli	51	146	42	282	66.8973	Haryana	Ambala	27	177	96.38	548.2	61.6208
Madhya Pradesh	Singrauli	52	137	36	242	74.9019	Haryana	Ambala	28	237	133.3	704.2	60.7758
Madhya Pradesh	Singrauli	53	106	49	379	82.8396	Haryana	Ambala	29	209	133.3	328.2	81.4739
Madhya Pradesh	Singrauli	54	114	52	249	76.8423	Haryana	Ambala	30	182	122	279.5	76.0731
Madhya Pradesh	Singrauli	55	104	48	215	59.2393	Haryana	Ambala	31	210	103.2	278.9	52.702
Madhya Pradesh	Singrauli	56	90	30	177	64.3218	Haryana	Ambala	32	175	127.4	261.3	48.92
Madhya Pradesh	Singrauli	57	139	63	355	85.7326	Haryana	Ambala	33	251	200.1	330.6	48.2845
Madhya Pradesh	Singrauli	58	152	55	337	71.8601	Haryana	Ambala	34	282	159.2	727.6	66.7993
Madhya Pradesh	Singrauli	59	134	51	491	81.1381	Haryana	Ambala	35	139	60.1	317.1	60.6955
Madhya Pradesh	Singrauli	60	169	83	466	88.0343	Haryana	Ambala	36	112	49.1	180.7	49.7272
Madhya Pradesh	Singrauli	61	180	105	453	102.613	Haryana	Ambala	37	128	78.3	255.2	37.7645
Madhya Pradesh	Ujjain	1	62	23	98	26.0895	Haryana	Ambala	38	67	33.4	127.4	31.0551
Madhya Pradesh	Ujjain	2	77	31	123	18.7517	Haryana	Ambala	39	49	24.1	103.7	36.2429
Madhya Pradesh	Ujjain	3	66	43	139	22.4922	Haryana	Ambala	40	62	25.8	176.2	47.7471
Madhya Pradesh	Ujjain	4	64	26	139	23.2784	Haryana	Ambala	41	154	68.7	252.3	54.8023
Madhya Pradesh	Ujjain	5	50	26	132	22.2996	Haryana	Ambala	42	162	114.9	264.5	83.4486
Madhya Pradesh	Ujjain	6	82	22	153	29.7702	Haryana	Ambala	43	156	79.3	270.1	82.5364
Madhya Pradesh	Ujjain	7	67	24	129	22.7445	Haryana	Ambala	44	131	61.5	258.9	75.5277
Madhya Pradesh	Ujjain	8	54	13	95	24.6141	Haryana	Ambala	45	120	100.4	169.5	88.4418
Madhya Pradesh	Ujjain	9	44	17	73	25.5207	Haryana	Ambala	46	101	76.5	141.5	60.2241
Madhya Pradesh	Ujjain	10	40	19	88	23.8213	Haryana	Ambala	47	56	32.9	84.6	42.6934
Madhya Pradesh	Ujjain	11	51	34	79	21.7489	Haryana	Ambala	48	43	19.9	112	52.8678
Madhya Pradesh	Ujjain	12	52	37	79	36.2556	Haryana	Ambala	49	91	33.3	157.3	64.6277
Madhya Pradesh	Ujjain	13	47	35	68	41.21	Haryana	Ambala	51	110	46.9	136.2	69.668
Madhya Pradesh	Ujjain	14	52	36	112	34.7341	Haryana	Ambala	52	99	69.9	132.2	78.2913
Madhya Pradesh	Ujjain	15	56	30	98	31.342	Haryana	Ambala	53	94	67.3	122	66.2051
Madhya Pradesh	Ujjain	16	48	29	72	38.0287	Haryana	Ambala	54	68	28.8	105.8	34.6806
Madhya Pradesh	Ujjain	17	51	33	73	33.6336	Haryana	Ambala	55	56	23.3	72.6	50.1314
Madhya Pradesh	Ujjain	18	52	34	78	33.4297	Haryana	Ambala	56	58	22.3	107.6	39.8842
Madhya Pradesh	Ujjain	19	58	37	126	32.1427	Haryana	Ambala	59	30	12.8	62.2	65.2771
Madhya Pradesh	Ujjain	20	47	31	71	29.6186	Haryana	Ambala	60	49	35.9	65.4	59.2128
Madhya Pradesh	Ujjain	21	35	17	65	22.7781	Haryana	Ambala	61	57	35.1	79.1	78.956
Madhya Pradesh	Ujjain	22	48	24	121	23.703	Haryana	Bahadurgarh	2	26	15.45	38.45	48.3518
Madhya Pradesh	Ujjain	23	51	26	87	28.3666	Haryana	Bahadurgarh	3	41	23.72	59.83	50.2248
Madhya Pradesh	Ujjain	24	53	23	111	25.5758	Haryana	Bahadurgarh	4	26	14.07	45.23	77.2931
Madhya Pradesh	Ujjain	25	53	17	170	25.7708	Haryana	Bahadurgarh	5	32	14.71	41.4	79.2384
Madhya Pradesh	Ujjain	26	47	17	153	21.4021	Haryana	Bahadurgarh	6	46	23.01	68.74	86.5666
Madhya Pradesh	Ujjain	27	45	18	69	20.5998	Haryana	Bahadurgarh	7	40	27.93	60.36	67.4921
Madhya Pradesh	Ujjain	28	43	21	80	29.0171	Haryana	Bahadurgarh	8	36	11.9	51.39	96.5337
Madhya Pradesh	Ujjain	29	48	30	90	36.8411	Haryana	Bahadurgarh	9	54	22.47	82.14	117.852
Madhya Pradesh	Ujjain	30	54	32	91	40.6245	Haryana	Bahadurgarh	10	79	40.37	120.73	114.047
Madhya Pradesh	Ujjain	31	48	29	68	36.6837	Haryana	Bahadurgarh	11	61	29.79	92.6	114.838
Madhya Pradesh	Ujjain	32	44	19	76	32.4373	Haryana	Bahadurgarh	12	65	29.87	99.36	117.579
Madhya Pradesh	Ujjain	33	61	23	194	30.8871	Haryana	Bahadurgarh	13	81	45.52	129.75	123.213
Madhya Pradesh	Ujjain	34	85	71	122	30.1003	Haryana	Bahadurgarh	14	69	36.12	101.67	111.967
Madhya Pradesh	Ujjain	36	66	33	93	28.0999	Haryana	Bahadurgarh	15	90	47.73	130.91	122.948
Madhya Pradesh	Ujjain	37	55	31	138	23.0953	Haryana	Bahadurgarh	16	117	76.29	141.78	128.669
Madhya Pradesh	Ujjain	38	192	74	832	26.4786	Haryana	Bahadurgarh	17	92	63.38	120.18	73.0883
Madhya Pradesh	Ujjain	39	251	96	734	29.0765	Haryana	Bahadurgarh	18	65	21.04	103.74	84.7846
Madhya Pradesh	Ujjain	40	152	59	294	29.742	Haryana	Bahadurgarh	19	57	26.37	85.45	90.6918
Madhya Pradesh	Ujjain	41	89	32	198	29.4366	Haryana	Bahadurgarh	20	71	29.72	97.49	103.958
Madhya Pradesh	Ujjain	42	79	43	144	29.3881	Haryana	Bahadurgarh	21	75	39.56	107.21	95.9604
Madhya Pradesh	Ujjain	43	99	36	286	33.421	Haryana	Bahadurgarh	22	60	21.53	87.59	95.0889
Madhya Pradesh	Ujjain	44	90	29	335	33.6256	Haryana	Bahadurgarh	23	88	60.28	149.04	113.05
Madhya Pradesh	Ujjain	45	101	38	303	34.4344	Haryana	Bahadurgarh	24	124	75.46	209.19	140.97
Madhya Pradesh	Ujjain	46	82	20	169	22.2235	Haryana	Bahadurgarh	25	101	61.35	209.19	121.585
Madhya Pradesh	Ujjain	47	68	46	84	23.4087	Haryana	Bahadurgarh	26	111	13.73	168.51	130.463
Madhya Pradesh	Ujjain	48	91	42	217	26.6887	Haryana	Bahadurgarh	27	121	43.85	211.32	136.912
Madhya Pradesh	Ujjain	49	88	47	143	29.2512	Haryana	Bahadurgarh	28	157	103.1	211.3	140.514
Madhya Pradesh	Ujjain	50	123	44	469	33.1246	Haryana	Bahadurgarh	29	166	143.3	211.6	166.353
Madhya Pradesh	Ujjain	51	129	42	513	31.6603	Haryana	Bahadurgarh	30	151	109.9	177.9	146.103
Madhya Pradesh	Ujjain	52	66	43	104	28.7881	Haryana	Bahadurgarh	31	205	138.5	344.3	143.776
Madhya Pradesh	Ujjain	53	72	51	129	34.3545	Haryana	Bahadurgarh	32	253	65.9	359.6	136.473
Madhya Pradesh	Ujjain	54	89	57	179	28.4898	Haryana	Bahadurgarh	33	207	66.9	529.4	114.867
Madhya Pradesh	Ujjain	55	84	32	166	24.8446	Haryana	Bahadurgarh	34	311	91	441.7	105.986
Madhya Pradesh	Ujjain	56	89	34	252	26.2023	Haryana	Bahadurgarh	35	134	44.3	332.6	87.2281
Madhya Pradesh	Ujjain	57	85	29	209	29.3809	Haryana	Bahadurgarh	36	97	33.3	163.4	55.5441
Madhya Pradesh	Ujjain	58	71	26	163	35.9149	Haryana	Bahadurgarh	37	67	27.9	99.5	41.8369
Madhya Pradesh	Ujjain	59	69	45	93	42.0242	Haryana	Bahadurgarh	38	108	85.2	137.7	47.6138
Madhya Pradesh	Ujjain	60	98	48	139	43.3973	Haryana	Bahadurgarh	39	103	59.8	150.9	70.4254
Madhya Pradesh	Ujjain	61	96	63	137	53.5403	Haryana	Bahadurgarh	40	92	29.3	144	72.674
Maharashtra	Chandrapur	1	43	26	70.33	35.0661	Haryana	Bahadurgarh	41	99	50.4	149.4	94.0134
Maharashtra	Chandrapur	2	47.5	26	73.375	35.844	Haryana	Bahadurgarh	42	131	69.3	220.6	112.506
Maharashtra	Chandrapur	3	45	28	85	38.0119	Haryana	Bahadurgarh	43	242	148.9	313.4	121.66
Maharashtra	Chandrapur	4	44	20	84.415	35.3083	Haryana	Bahadurgarh	44	252	186.6	310.6	167.9
Maharashtra	Chandrapur	5	40	20.06	69.54	34.6725	Haryana	Bahadurgarh	45	174	79.2	306.2	204.062
Maharashtra	Chandrapur	6	50	30	78.995	33.716	Haryana	Bahadurgarh	46	276	130.3	539	144.713
Maharashtra	Chandrapur	7	55.5	26	82.88	38.1011	Haryana	Bahadurgarh	47	116	52.3	168.5	66.618
Maharashtra	Chandrapur	8	51.5	28	89.91	38.3131	Haryana	Bahadurgarh	48	66	16.9	114	46.4207
Maharashtra	Chandrapur	9	56.5	37	87.54	31.3819	Haryana	Bahadurgarh	49	61	23.5	89.6	66.3035
Maharashtra	Chandrapur	10	46.5	21	65.77	42.5729	Haryana	Bahadurgarh	50	76	35.3	105.7	88.8291
Maharashtra	Chandrapur	11	45	30.26	67.19	46.0353	Haryana	Bahadurgarh	51	108	60.8	169.4	154.498
Maharashtra	Chandrapur	12	36	19	52.05	27.2077	Haryana	Bahadurgarh	52	138	48.1	216.3	157.765
Maharashtra	Chandrapur	13	38	17	51.675	26.3497	Haryana	Bahadurgarh	53	141	78.2	198	140.685
Maharashtra	Chandrapur	14	40	23.44	58.27	33.3082	Haryana	Bahadurgarh	54	86	46.8	132.3	80.5595
Maharashtra	Chandrapur	15	44	21	83.97	35.0255	Haryana	Bahadurgarh	55	75	44.4	98.4	90.3162
Maharashtra	Chandrapur	16	47	20	73.105	35.1595	Haryana	Bahadurgarh	56	79	29.6	141.2	104.893
Maharashtra	Chandrapur	17	42	22	64.98	38.4551	Haryana	Bahadurgarh	57	80	32.8	125.4	82.6215
Maharashtra	Chandrapur	18	49	26	90.765	39.5816	Haryana	Bahadurgarh	58	42	24.6	57.8	58.1171
Maharashtra	Chandrapur	19	46.5	24	79.58	36.9356	Haryana	Bahadurgarh	59	24	13.5	35.2	81.9438
Maharashtra	Chandrapur	20	57	37	81.155	34.0364	Haryana	Bahadurgarh	60	37	17.2	63.4	110.072
Maharashtra	Chandrapur	21	64	28.2	109.645	34.1052	Haryana	Bahadurgarh	61	57	31.8	82.7	76.2756
Maharashtra	Chandrapur	22	70	39	105.59	38.4764	Haryana	Ballabgarh	3	37	12.74	75.68	72.2071
Maharashtra	Chandrapur	23	65	34	111	37.8588	Haryana	Ballabgarh	5	58	37.56	85.34	100.281
Maharashtra	Chandrapur	24	99	32	325.915	35.6263	Haryana	Ballabgarh	6	57	26.3	81.72	118.098
Maharashtra	Chandrapur	25	53.5	22	107.22	30.6951	Haryana	Ballabgarh	7	51	28.15	72.47	92.4897
Maharashtra	Chandrapur	26	38	20	64.8	30.7124	Haryana	Ballabgarh	8	36	16.3	58.11	127.954
Maharashtra	Chandrapur	27	40.5	18.77	77.37	37.494	Haryana	Ballabgarh	10	62	31.19	84.95	105.284
Maharashtra	Chandrapur	28	41.5	23.66	75.975	40.5239	Haryana	Ballabgarh	11	88	46.63	121.83	112.245
Maharashtra	Chandrapur	29	45.5	29.05	92.315	45.5654	Haryana	Ballabgarh	12	75	34.4	111.96	107.149
Maharashtra	Chandrapur	30	39.5	24.59	62.94	42.3044	Haryana	Ballabgarh	13	62	30.36	102.93	128.684
Maharashtra	Chandrapur	31	35.5	14.58	61.935	33.5739	Haryana	Ballabgarh	14	70	52.07	95.47	120.782
Maharashtra	Chandrapur	32	19	10.24	33.65	23.5542	Haryana	Ballabgarh	15	48	26.65	74.43	124.029
Maharashtra	Chandrapur	34	36	12	110	17.4732	Haryana	Ballabgarh	16	47	28.57	70.71	120.852
Maharashtra	Chandrapur	36	36	17	62	25.1106	Haryana	Ballabgarh	17	69	30.46	142.43	85.4607
Maharashtra	Chandrapur	37	38.5	15.63	88.49	31.7899	Haryana	Ballabgarh	18	113	64.36	178.42	101.508
Maharashtra	Chandrapur	38	51.5	23.42	125.955	32.1305	Haryana	Ballabgarh	19	95	53.53	174.61	116.54
Maharashtra	Chandrapur	39	60	24.04	141.15	39.2213	Haryana	Ballabgarh	20	111	65.22	188.06	108.192
Maharashtra	Chandrapur	40	65	29.07	106.855	38.3751	Haryana	Ballabgarh	21	95	38.21	154.16	108.241
Maharashtra	Chandrapur	41	50	22.68	92.035	41.3295	Haryana	Ballabgarh	22	130	79.47	240.91	134.618
Maharashtra	Chandrapur	42	42.5	19.94	70.52	44.7311	Haryana	Ballabgarh	23	168	112.28	244.63	143.756
Maharashtra	Chandrapur	43	73	39	136	44.3369	Haryana	Ballabgarh	24	125	12.95	187.93	122.945
Maharashtra	Chandrapur	44	64	36	105	40.6822	Haryana	Ballabgarh	25	87	32.62	170.47	105.58
Maharashtra	Chandrapur	45	92	17	307	34.5637	Haryana	Ballabgarh	26	100	57.46	175.36	156.352
Maharashtra	Chandrapur	46	40.5	15	78.93	35.5669	Haryana	Ballabgarh	27	99	51.85	170.07	184.706
Maharashtra	Chandrapur	47	40.5	11.58	78.445	35.5582	Haryana	Ballabgarh	28	117	86.85	168.99	191.576
Maharashtra	Chandrapur	48	35.5	12.69	63.445	34.0675	Haryana	Ballabgarh	29	225	97.28	410.1	211.713
Maharashtra	Chandrapur	49	41	20	68	25.7336	Haryana	Ballabgarh	30	301	204.9	459.52	230.113
Maharashtra	Chandrapur	50	41	20	111	28.1168	Haryana	Ballabgarh	31	216	132.39	459.52	199.702
Maharashtra	Chandrapur	51	34	10.39	69.57	34.1917	Haryana	Ballabgarh	32	277	203.43	408.82	159.818
Maharashtra	Chandrapur	52	49	32	88	35.2718	Haryana	Ballabgarh	34	277	159.72	315.94	138.148
Maharashtra	Chandrapur	53	41	19.8	59.625	38.2611	Haryana	Ballabgarh	36	156	97.79	372.72	131.071
Maharashtra	Chandrapur	54	48.5	23.77	117.825	37.4737	Haryana	Ballabgarh	37	111	53.99	244.58	90.3637
Maharashtra	Chandrapur	55	56	19.12	110.51	42.074	Haryana	Ballabgarh	38	83	57.02	124.15	89.2827
Maharashtra	Chandrapur	56	48	15.64	107.51	40.6769	Haryana	Ballabgarh	39	88	48.29	119.22	94.3655
Maharashtra	Chandrapur	57	50	20.43	104.675	39.4795	Haryana	Ballabgarh	40	62	41.58	83.27	101.997
Maharashtra	Chandrapur	58	53	16.91	132.445	34.4221	Haryana	Ballabgarh	41	59	33.29	88.91	107.845
Maharashtra	Chandrapur	59	50.5	17.23	133.805	39.0913	Haryana	Ballabgarh	42	107	52.84	159.55	130.057
Maharashtra	Chandrapur	60	56.5	22.43	165.42	49.912	Haryana	Ballabgarh	43	162	110.07	242.35	133.194
Maharashtra	Chandrapur	61	71.5	29.68	151.885	54.9848	Haryana	Ballabgarh	44	154	118.42	218.92	204.461
Maharashtra	Nashik	2	28	12.6	38.53	18.9061	Haryana	Ballabgarh	46	225	145.8	286.94	179.605
Maharashtra	Nashik	3	35	20.02	58.36	18.7992	Haryana	Ballabgarh	47	128	91.72	206.81	95.9414
Maharashtra	Nashik	4	31	20.02	42.93	21.2124	Haryana	Ballabgarh	48	61	43.3	81.57	74.8216
Maharashtra	Nashik	5	33	21.51	49.61	23.7594	Haryana	Ballabgarh	49	55	32.45	98.78	131.738
Maharashtra	Nashik	6	32	17.17	49.95	24.7334	Haryana	Ballabgarh	50	75	48.21	103.69	162.919
Maharashtra	Nashik	7	40	22.31	56.67	21.2666	Haryana	Ballabgarh	51	91	54.85	139.5	178.836
Maharashtra	Nashik	8	52	19.47	98.7	24.2362	Haryana	Ballabgarh	52	112	80.71	241.15	163.593
Maharashtra	Nashik	9	45	18.6	73.53	21.074	Haryana	Ballabgarh	57	81	33.71	129.08	107.661
Maharashtra	Nashik	10	40	11.76	62.58	28.7765	Haryana	Ballabgarh	58	56	13.35	118.25	72.3314
Maharashtra	Nashik	11	49	21.63	107.29	32.4771	Haryana	Ballabgarh	59	38	12.6	87.3	77.2675
Maharashtra	Nashik	12	41	15.79	82.4	27.5945	Haryana	Ballabgarh	61	80	44.52	147.82	128.29
Maharashtra	Nashik	13	43	20.63	94.72	29.8201	Haryana	Bhiwani	1	40	27.56	54.67	32.71
Maharashtra	Nashik	14	32	17.18	50.33	30.0192	Haryana	Bhiwani	2	42	25.93	56.34	34.0226
Maharashtra	Nashik	15	35	16.94	54.8	29.6887	Haryana	Bhiwani	3	61	46.06	79.12	34.3501
Maharashtra	Nashik	16	32	18.61	57.16	31.2102	Haryana	Bhiwani	5	44	30.36	61.51	41.5214
Maharashtra	Nashik	17	39	24.29	68.36	36.973	Haryana	Bhiwani	7	57	41.06	73.16	37.708
Maharashtra	Nashik	19	34	22.74	43.5	38.4516	Haryana	Bhiwani	8	41	23.51	70.02	54.9263
Maharashtra	Nashik	20	51	30.92	77.92	39.5288	Haryana	Bhiwani	9	61	40.69	87.4	62.9354
Maharashtra	Nashik	21	64	42.42	84.22	34.1269	Haryana	Bhiwani	11	84	70.14	111.63	63.3045
Maharashtra	Nashik	22	49	20.67	111.45	26.0164	Haryana	Bhiwani	12	74	55.25	93.22	69.375
Maharashtra	Nashik	23	31	15.31	73.37	19.6985	Haryana	Bhiwani	13	57	37.06	88.01	71.9879
Maharashtra	Nashik	25	56	36.99	75.42	32.3847	Haryana	Bhiwani	14	56	31.55	76	76.7716
Maharashtra	Nashik	26	62	33.86	104.96	26.5959	Haryana	Bhiwani	15	55	30.05	72.81	81.58
Maharashtra	Nashik	27	56	22.11	107.57	22.9359	Haryana	Bhiwani	16	56	33.52	71.5	97.6587
Maharashtra	Nashik	28	32	10.88	54.66	18.7873	Haryana	Bhiwani	17	86	67.27	103.32	75.9548
Maharashtra	Nashik	29	43	10.97	90.63	26.3999	Haryana	Bhiwani	19	35	14.27	63.9	68.8431
Maharashtra	Nashik	31	53	14.28	118.88	33.222	Haryana	Bhiwani	20	46	25.65	65.9	63.606
Maharashtra	Nashik	32	40	23.23	65.01	24.5661	Haryana	Bhiwani	21	52	31.97	71.02	60.0481
Maharashtra	Nashik	33	40	18.2	75.59	24.3844	Haryana	Bhiwani	22	64	42.37	88.47	61.7865
Maharashtra	Nashik	34	45	17.67	84.89	25.483	Haryana	Bhiwani	23	50	38.84	64.78	64.8985
Maharashtra	Nashik	35	33	12.65	67.85	21.4463	Haryana	Bhiwani	24	55	28.58	73.71	86.3069
Maharashtra	Nashik	36	44	23.84	69.58	29.8585	Haryana	Bhiwani	25	105	60.79	208.37	98.7978
Maharashtra	Nashik	37	45	16.82	97.37	26.4906	Haryana	Bhiwani	28	194	92.5	567.7	81.9721
Maharashtra	Nashik	38	68	25.98	220.53	23.6062	Haryana	Bhiwani	29	234	90.7	340.6	84.7847
Maharashtra	Nashik	39	69	26.99	150.82	26.4209	Haryana	Bhiwani	30	176	118.5	356.7	69.7258
Maharashtra	Nashik	40	55	34.76	91.36	28.1457	Haryana	Bhiwani	32	324	99.1	545.2	68.1832
Maharashtra	Nashik	41	51	28.86	90.21	29.0677	Haryana	Bhiwani	34	232	151.9	640.5	53.5615
Maharashtra	Nashik	42	53	25.59	90.21	26.1195	Haryana	Bhiwani	35	197	72.7	333.4	63.1416
Maharashtra	Nashik	43	51	14.97	115.95	29.8377	Haryana	Bhiwani	36	101	40.9	181.3	33.9738
Maharashtra	Nashik	44	48	30.47	83.58	33.2238	Haryana	Bhiwani	38	95	63.8	115.8	30.1557
Maharashtra	Nashik	45	48	30.3	70.37	34.4214	Haryana	Bhiwani	39	99	23.1	200.1	48.1014
Maharashtra	Nashik	47	56	26	98.36	28.9836	Haryana	Bhiwani	40	85	55.6	229.1	51.0767
Maharashtra	Nashik	48	52	28.23	86.41	30.7817	Haryana	Bhiwani	41	93	52.4	135.1	46.9406
Maharashtra	Nashik	49	51	32.24	91.13	29.6433	Haryana	Bhiwani	42	162	113.6	281.4	65.4349
Maharashtra	Nashik	50	46	21.75	83.49	26.2334	Haryana	Bhiwani	43	328	95.6	530	74.1669
Maharashtra	Nashik	51	58	17.89	108.6	21.4332	Haryana	Bhiwani	44	354	166.7	578.2	95.1573
Maharashtra	Nashik	53	65	34.81	122.83	27.3947	Haryana	Bhiwani	45	238	107.1	315.8	119.604
Maharashtra	Nashik	54	67	40.18	99.17	25.6888	Haryana	Bhiwani	46	164	19.1	296.3	79.133
Maharashtra	Nashik	55	60	31.59	83.92	28.4667	Haryana	Bhiwani	47	135	54.7	206.4	58.1404
Maharashtra	Nashik	56	51	29.26	86.05	29.2508	Haryana	Bhiwani	48	72	33.4	141.9	42.3653
Maharashtra	Nashik	57	60	35.43	94.87	26.6481	Haryana	Bhiwani	49	57	26.6	76.9	45.252
Maharashtra	Nashik	58	60	28.37	107.05	29.1509	Haryana	Bhiwani	50	78	28	218.6	53.2065
Maharashtra	Nashik	59	63	32.39	124.1	30.7283	Haryana	Bhiwani	51	111	74.1	189.3	84.9671
Maharashtra	Nashik	60	64	26.46	102.96	30.6683	Haryana	Bhiwani	52	154	50.3	386.6	93.4865
Maharashtra	Nashik	61	68	31.41	121.12	34.011	Haryana	Bhiwani	53	170	28.6	244.1	90.8288
Maharashtra	Pune	1	49	26	82	21.1135	Haryana	Bhiwani	54	93	49	187.9	54.4824
Maharashtra	Pune	2	47	29	75	27.5467	Haryana	Bhiwani	55	130	60.1	188.4	60.6451
Maharashtra	Pune	3	41	20	80	29.0789	Haryana	Bhiwani	56	98	58.6	139.5	63.1836
Maharashtra	Pune	4	39	17	79	22.9495	Haryana	Bhiwani	57	92	41.6	131.1	51.7812
Maharashtra	Pune	5	48	17	110	20.9635	Haryana	Bhiwani	58	38	23	61.3	54.4739
Maharashtra	Pune	6	60	37	110	29.4995	Haryana	Bhiwani	59	33	10.5	45.1	74.1725
Maharashtra	Pune	7	60	38	102	31.3255	Haryana	Bhiwani	60	51	31.6	79.5	70.6597
Maharashtra	Pune	8	60	40	100	28.5994	Haryana	Bhiwani	61	64	44.2	88.6	63.8728
Maharashtra	Pune	9	55	35	99	39.9067	Haryana	Dharuhera	1	33	18.96	48.01	24.9144
Maharashtra	Pune	10	67	37	88	40.9217	Haryana	Dharuhera	2	42	24.54	69.02	26.1502
Maharashtra	Pune	11	68	31	95	45.9634	Haryana	Dharuhera	3	51	36.2	64.83	36.1797
Maharashtra	Pune	12	68	50	93	39.024	Haryana	Dharuhera	4	50	38.58	66.4	71.4923
Maharashtra	Pune	13	60	39	88	42.0121	Haryana	Dharuhera	5	47	26.28	86.46	49.2379
Maharashtra	Pune	14	57	42	92	44.8745	Haryana	Dharuhera	6	62	41.85	86.46	76.5742
Maharashtra	Pune	15	64	40	126	37.0915	Haryana	Dharuhera	7	66	20.49	90.94	66.0033
Maharashtra	Pune	16	60	40	128	36.337	Haryana	Dharuhera	8	56	34.61	89.4	58.6268
Maharashtra	Pune	17	53	36	83	54.6435	Haryana	Dharuhera	9	76	38.03	112.29	79.1896
Maharashtra	Pune	18	49	31	72	58.6164	Haryana	Dharuhera	10	103	22.73	151.73	87.3365
Maharashtra	Pune	19	49	37	68	43.8883	Haryana	Dharuhera	11	96	37.3	154.11	97.3695
Maharashtra	Pune	20	55	33	116	52.557	Haryana	Dharuhera	12	95	14.44	147.59	94.5634
Maharashtra	Pune	21	55	35	105	48.9045	Haryana	Dharuhera	13	109	23.08	148.03	90.6863
Maharashtra	Pune	22	58	45	87	51.8095	Haryana	Dharuhera	14	102	37.32	190.2	85.5564
Maharashtra	Pune	23	57	36	80	43.9434	Haryana	Dharuhera	15	75	32.71	111.64	94.6717
Maharashtra	Pune	24	58	32	123	27.2668	Haryana	Dharuhera	16	79	15.09	107.95	71.2724
Maharashtra	Pune	25	53	36	97	27.6615	Haryana	Dharuhera	17	89	66.18	115.82	46.3106
Maharashtra	Pune	26	64	39	123	38.3896	Haryana	Dharuhera	18	70	44.08	105.77	49.3525
Maharashtra	Pune	27	62	36	121	29.9147	Haryana	Dharuhera	20	94	46.88	126.83	87.1248
Maharashtra	Pune	28	54	37	85	22.0209	Haryana	Dharuhera	21	98	62.74	128.91	82.7486
Maharashtra	Pune	29	57	28	118	28.2825	Haryana	Dharuhera	22	97	64.59	136.92	76.8009
Maharashtra	Pune	30	61	36	108	36.0949	Haryana	Dharuhera	23	105	44.4	203.63	83.8117
Maharashtra	Pune	31	79	41	139	32.2142	Haryana	Dharuhera	25	126	70.02	188.78	74.9254
Maharashtra	Pune	32	65	34	100	34.0954	Haryana	Dharuhera	26	120	50.55	169.92	81.142
Maharashtra	Pune	33	59	31	122	24.8457	Haryana	Dharuhera	27	148	103.87	397.36	81.2889
Maharashtra	Pune	34	43	15	86	15.2311	Haryana	Dharuhera	28	195	134.08	355.04	89.2171
Maharashtra	Pune	35	33	14	66	25.0688	Haryana	Dharuhera	29	152	70.97	227.56	109.399
Maharashtra	Pune	36	35	21	58	36.4167	Haryana	Dharuhera	30	143	109.47	265.92	81.3372
Maharashtra	Pune	37	43	18	90	30.349	Haryana	Dharuhera	31	103	74	133.11	83.9457
Maharashtra	Pune	38	146	33	997	36.9167	Haryana	Dharuhera	32	207	26.51	346.25	101.589
Maharashtra	Pune	39	83	37	252	40.8843	Haryana	Dharuhera	33	192	71.75	584.77	103.223
Maharashtra	Pune	40	65	36	155	48.7223	Haryana	Dharuhera	34	221	67.82	336.38	80.2272
Maharashtra	Pune	41	66	40	138	47.3594	Haryana	Dharuhera	35	194	80.6	367.07	67.0305
Maharashtra	Pune	42	58	36	92	45.6162	Haryana	Dharuhera	36	122	55.26	234.45	35.237
Maharashtra	Pune	43	65	37	131	46.2153	Haryana	Dharuhera	37	70	28.21	98.58	25.5518
Maharashtra	Pune	44	61	32	128	52.5832	Haryana	Dharuhera	38	98	62.44	169.62	36.5023
Maharashtra	Pune	45	71	46	117	47.2433	Haryana	Dharuhera	40	117	67.85	188.04	64.3779
Maharashtra	Pune	46	72	32	159	31.3767	Haryana	Dharuhera	41	114	84.04	137.93	81.507
Maharashtra	Pune	47	65	28	142	37.814	Haryana	Dharuhera	43	254	71.67	430.02	108.755
Maharashtra	Pune	48	63	29	140	42.439	Haryana	Dharuhera	45	305	264.86	378.77	150.482
Maharashtra	Pune	49	59	39	92	45.3323	Haryana	Dharuhera	46	196	109.25	320.56	112.524
Maharashtra	Pune	50	61	25	104	20.4303	Haryana	Dharuhera	47	142	56.41	233.81	57.0012
Maharashtra	Pune	51	63	26	206	20.4295	Haryana	Dharuhera	48	67	56.56	91.49	36.8617
Maharashtra	Thane	1	29	17.68	41.94	43.9907	Haryana	Dharuhera	49	69	44.82	96.73	46.8667
Maharashtra	Thane	2	31	14.93	52.01	45.7479	Haryana	Dharuhera	50	93	55.51	162.3	63.7363
Maharashtra	Thane	3	37	27.67	46.65	47.2479	Haryana	Dharuhera	51	128	35.16	229.46	108.405
Maharashtra	Thane	4	33	21.11	46.88	38.3202	Haryana	Dharuhera	52	120	60.06	196.28	121.075
Maharashtra	Thane	5	25	12.96	42.12	25.4672	Haryana	Dharuhera	53	129	77.97	164.31	132.628
Maharashtra	Thane	6	32	17.64	85.91	69.8838	Haryana	Dharuhera	54	107	54.84	146.48	82.1243
Maharashtra	Thane	7	49	21.87	89.42	41.6128	Haryana	Dharuhera	55	96	77.56	128.4	76.6311
Maharashtra	Thane	8	42	31.34	51.52	40.2952	Haryana	Dharuhera	56	94	66.17	137.1	81.4523
Maharashtra	Thane	9	54	29.19	81.24	64.0256	Haryana	Dharuhera	58	60	28.57	89.72	47.392
Maharashtra	Thane	10	48	35.26	66.74	65.0862	Haryana	Dharuhera	59	49	33.46	89.64	49.7361
Maharashtra	Thane	11	47	26.39	74.71	51.8024	Haryana	Dharuhera	60	50	29.48	68.78	86.4063
Maharashtra	Thane	12	41	31.78	51.42	70.4252	Haryana	Dharuhera	61	61	40.67	88.32	63.8822
Maharashtra	Thane	13	57	29.77	121.24	72.4017	Haryana	Faridabad	1	22	13	37	44.6575
Maharashtra	Thane	14	67	29.81	129.3	71.7143	Haryana	Faridabad	4	49	27	61	95.0504
Maharashtra	Thane	15	68	58.92	77.5	88.9462	Haryana	Faridabad	5	41	16	78	100.281
Maharashtra	Thane	16	41	21.14	64.06	53.0571	Haryana	Faridabad	6	55	45	68	118.098
Maharashtra	Thane	17	48	13.89	84.57	81.1535	Haryana	Faridabad	7	54	33	87	92.4897
Maharashtra	Thane	18	27	21.99	32.18	85.4227	Haryana	Faridabad	8	45	25	98	127.954
Maharashtra	Thane	19	30	17.41	37.11	77.0502	Haryana	Faridabad	9	72	33	121	109.831
Maharashtra	Thane	20	41	24.16	52.31	98.0169	Haryana	Faridabad	10	80	29	136	105.284
Maharashtra	Thane	21	55	33.5	91.47	91.5661	Haryana	Faridabad	11	100	34	157	112.245
Maharashtra	Thane	22	56	35.11	72.34	102.753	Haryana	Faridabad	12	97	51	136	107.149
Maharashtra	Thane	23	46	22.52	70.55	84.5566	Haryana	Faridabad	13	110	52	154	128.684
Maharashtra	Thane	24	51	26.78	80.01	77.1725	Haryana	Faridabad	14	119	72	194	120.782
Maharashtra	Thane	25	50	28.28	89.05	37.8708	Haryana	Faridabad	15	147	61	220	124.029
Maharashtra	Thane	27	57	18.17	66.62	67.896	Haryana	Faridabad	16	134	93	244	120.852
Maharashtra	Thane	30	46	24.27	74.41	61.6844	Haryana	Faridabad	17	98	61	132	85.4607
Maharashtra	Thane	31	51	30.1	74.98	61.5497	Haryana	Faridabad	18	79	26	130	101.508
Maharashtra	Thane	33	37	15.7	60.41	63.3475	Haryana	Faridabad	19	83	20	147	116.54
Maharashtra	Thane	35	30	15.04	47.73	57.0356	Haryana	Faridabad	20	84	27	156	108.192
Maharashtra	Thane	37	53	23.18	92.9	69.9875	Haryana	Faridabad	21	102	41	175	108.241
Maharashtra	Thane	38	61	13.84	268.39	66.9206	Haryana	Faridabad	22	73	16	116	134.618
Maharashtra	Thane	39	66	15.23	205.34	75.8444	Haryana	Faridabad	23	102	63	213	143.756
Maharashtra	Thane	40	59	16.21	146.57	88.8681	Haryana	Faridabad	24	144	91	212	122.945
Maharashtra	Thane	41	61	25.71	99.76	83.208	Haryana	Faridabad	25	105	53	180	105.58
Maharashtra	Thane	42	63	24.43	106.41	84.9656	Haryana	Faridabad	26	134	65	272	156.352
Maharashtra	Thane	43	56	21.62	77.42	88.6683	Haryana	Faridabad	27	187	55	614	184.706
Maharashtra	Thane	44	74	30.76	132.66	97.3052	Haryana	Faridabad	28	232	137	378	191.576
Maharashtra	Thane	45	44	22.5	98.99	89.8636	Haryana	Faridabad	29	260	171	374	211.713
Maharashtra	Thane	46	48	25.77	95.81	73.7481	Haryana	Faridabad	30	281	112	406	230.113
Maharashtra	Thane	47	51	17.99	96.92	67.1802	Haryana	Faridabad	31	268	131	476	199.702
Maharashtra	Thane	48	70	42.47	150.88	80.0557	Haryana	Faridabad	32	403	168	508	159.818
Maharashtra	Thane	49	69	41.07	100.25	83.2217	Haryana	Faridabad	33	300	151	565	136.952
Maharashtra	Thane	50	66	39.89	91.93	80.2911	Haryana	Faridabad	34	449	153	790	138.148
Maharashtra	Thane	51	71	47.52	89.63	62.4233	Haryana	Faridabad	35	241	81	552	121.263
Maharashtra	Thane	53	47	27.07	74.79	65.0053	Haryana	Faridabad	36	146	44	295	131.071
Maharashtra	Thane	54	59	13.04	112.56	49.6711	Haryana	Faridabad	37	108	46	301	90.3637
Maharashtra	Thane	55	65	24.7	144.06	67.4508	Haryana	Faridabad	38	182	111	238	89.2827
Maharashtra	Thane	56	71	33.22	163.54	79.21	Haryana	Faridabad	39	164	93	394	94.3655
Maharashtra	Thane	58	66	34.04	113.59	71.0036	Haryana	Faridabad	40	115	33	222	101.997
Maharashtra	Thane	59	78	31.2	154.62	74.6855	Haryana	Faridabad	41	170	64	300	107.845
Maharashtra	Thane	60	64	25.26	93.24	69.0001	Haryana	Faridabad	42	227	89	579	130.057
Punjab	Khanna	1	36	27.89	48.6	51.8058	Haryana	Faridabad	43	330	177	560	133.194
Punjab	Khanna	2	38	27.29	54.59	37.1523	Haryana	Faridabad	44	340	200	521	204.461
Punjab	Khanna	3	51	30.18	97.81	39.9974	Haryana	Faridabad	45	314	200	462	224.581
Punjab	Khanna	5	34	24.76	57.13	70.0505	Haryana	Faridabad	46	418	177	692	179.605
Punjab	Khanna	6	33	25.22	52.6	58.4657	Haryana	Faridabad	47	153	46	276	95.9414
Punjab	Khanna	7	39	26.35	55.32	61.7908	Haryana	Faridabad	48	79	27	161	74.8216
Punjab	Khanna	8	43	27.5	58.23	61.3033	Haryana	Faridabad	49	80	22	157	131.738
Punjab	Khanna	9	63	30.77	108.67	66.0347	Haryana	Faridabad	50	114	47	256	162.919
Punjab	Khanna	10	80	58.67	107.21	77.2742	Haryana	Faridabad	51	158	77	306	178.836
Punjab	Khanna	11	69	40.67	101.92	73.6023	Haryana	Faridabad	52	246	81	377	163.593
Punjab	Khanna	12	36	24.79	52.33	67.5895	Haryana	Faridabad	53	160	73	224	171.354
Punjab	Khanna	13	46	30.05	58.14	77.4664	Haryana	Faridabad	54	112	48	229	119.131
Punjab	Khanna	14	55	40.11	68.61	83.712	Haryana	Faridabad	55	95	61	124	118.122
Punjab	Khanna	15	49	32.24	65.39	80.3121	Haryana	Faridabad	56	103	49	174	107.811
Punjab	Khanna	16	54	41.46	63.62	81.6579	Haryana	Faridabad	57	106	23	174	107.661
Punjab	Khanna	17	52	21.45	77.56	80.8171	Haryana	Faridabad	58	68	15	145	72.3314
Punjab	Khanna	18	66	45.56	87.43	74.2802	Haryana	Faridabad	60	55	28	91	119.231
Punjab	Khanna	19	54	33.79	83.79	82.7355	Haryana	Faridabad	61	92	45	131	128.29
Punjab	Khanna	20	40	20.82	59.61	73.6277	Haryana	Gurugram	2	38	16.99	67.39	48.3518
Punjab	Khanna	21	44	27.48	66.93	70.3491	Haryana	Gurugram	5	35	21.98	59.49	79.2384
Punjab	Khanna	22	68	47.73	85.72	78.408	Haryana	Gurugram	6	52	33.16	68.7	86.5666
Punjab	Khanna	23	50	30.59	65.86	74.3997	Haryana	Gurugram	7	56	34.5	68.3	67.4921
Punjab	Khanna	24	49	29.84	75.87	55.8058	Haryana	Gurugram	8	39	26.38	65.7	96.5337
Punjab	Khanna	26	52	30.86	72.26	77.1944	Haryana	Gurugram	9	71	42.24	94.07	117.852
Punjab	Khanna	27	58	40.17	78.44	94.8917	Haryana	Gurugram	10	85	62.62	127.34	114.047
Punjab	Khanna	30	90	65.69	119.25	105.212	Haryana	Gurugram	12	83	53.06	113.16	117.579
Punjab	Khanna	31	63	42.23	82.69	89.6248	Haryana	Gurugram	13	96	64.92	122.37	123.213
Punjab	Khanna	32	83	57.3	106.63	106.205	Haryana	Gurugram	15	104	73.47	137.48	122.948
Punjab	Khanna	33	63	38.12	108.21	76.5573	Haryana	Gurugram	16	117	90.24	133.92	128.669
Punjab	Khanna	34	29	15.11	54.12	84.173	Haryana	Gurugram	17	103	89.24	123.58	73.0883
Punjab	Khanna	35	38	22.8	71.19	88.898	Haryana	Gurugram	18	78	49.42	110.75	84.7846
Punjab	Khanna	36	69	56.89	83.05	85.9261	Haryana	Gurugram	19	62	33.35	85.61	90.6918
Punjab	Khanna	37	71	44.48	105.22	90.4269	Haryana	Gurugram	20	80	43.61	108.94	103.958
Punjab	Khanna	38	91	46.43	153.16	99.5784	Haryana	Gurugram	21	95	67.47	121.23	95.9604
Punjab	Khanna	39	102	54.19	199.98	100.12	Haryana	Gurugram	24	143	111.72	187.81	140.97
Punjab	Khanna	40	94	46.65	155.39	130.407	Haryana	Gurugram	25	103	79.58	143.42	121.585
Punjab	Khanna	41	71	32.4	153.26	132.843	Haryana	Gurugram	26	104	75.61	184.26	130.463
Punjab	Khanna	42	50	33.91	79.74	178.746	Haryana	Gurugram	27	213	85.79	960	136.912
Punjab	Khanna	43	48	27.86	79.97	123.739	Haryana	Gurugram	28	218	142.6	540.5	140.514
Punjab	Khanna	44	43	28.8	53.12	86.5026	Haryana	Gurugram	29	189	147.4	247	166.353
Punjab	Khanna	45	34	27.91	49.18	84.9791	Haryana	Gurugram	30	173	114.1	224	146.103
Punjab	Khanna	47	25	15.62	45.05	85.9469	Haryana	Gurugram	31	200	109.6	370.2	143.776
Punjab	Khanna	48	42	23.55	70.44	108.5	Haryana	Gurugram	32	322	123.7	373.5	136.473
Punjab	Khanna	49	36	27.48	46.9	72.0005	Haryana	Gurugram	33	244	72.4	603.8	114.867
Punjab	Khanna	50	27	15.61	40.26	76.6597	Haryana	Gurugram	34	346	158.7	517.8	105.986
Punjab	Khanna	51	34	23.4	56.55	91.4887	Haryana	Gurugram	35	183	101.5	353.5	87.2281
Punjab	Khanna	52	43	17.81	63.18	89.166	Haryana	Gurugram	36	112	54.3	173.8	55.5441
Punjab	Khanna	53	47	35.27	79.73	100.341	Haryana	Gurugram	37	84	50.2	128.2	41.8369
Punjab	Khanna	54	35	20.86	52.03	71.0394	Haryana	Gurugram	38	118	87	153.9	47.6138
Punjab	Khanna	55	29	17.76	39.13	96.7708	Haryana	Gurugram	39	131	102.6	165.6	70.4254
Punjab	Khanna	56	33	22.2	40	110.516	Haryana	Gurugram	40	105	43.3	168.8	72.674
Punjab	Khanna	57	35	28.35	43.97	123.276	Haryana	Gurugram	41	114	72	169.3	94.0134
Punjab	Khanna	58	42	33.88	57.41	161.716	Haryana	Gurugram	43	304	188.4	415.3	121.66
Punjab	Khanna	59	37	29.73	50.34	112.473	Haryana	Gurugram	44	344	210	892.7	167.9
Punjab	Khanna	60	45	30.53	61.65	162.601	Haryana	Gurugram	45	270	240.5	301	204.062
Punjab	Khanna	61	36	18.87	50.42	120.778	Haryana	Gurugram	47	131	69.2	185.8	66.618
Punjab	Patiala	6	27	15.71	37.09	58.4657	Haryana	Gurugram	48	59	25.1	278.7	46.4207
Punjab	Patiala	7	29	14.59	44.73	61.7908	Haryana	Gurugram	49	54	32.4	89.1	66.3035
Punjab	Patiala	8	43	13.38	106.75	61.3033	Haryana	Gurugram	50	71	43.6	94.8	88.8291
Punjab	Patiala	13	56	36.81	81.45	77.4664	Haryana	Gurugram	51	108	87	134.5	154.498
Punjab	Patiala	15	74	57.81	90.98	80.3121	Haryana	Gurugram	52	125	74.3	164	157.765
Punjab	Patiala	16	86	49.69	108.22	81.6579	Haryana	Gurugram	53	133	89.4	180.5	140.685
Punjab	Patiala	17	71	44.07	108	80.8171	Haryana	Gurugram	54	92	59.5	123.6	80.5595
Punjab	Patiala	18	59	45.76	81.51	74.2802	Haryana	Gurugram	55	85	71.5	100.4	90.3162
Punjab	Patiala	19	44	33.14	54.02	82.7355	Haryana	Gurugram	56	84	67.2	105.6	104.893
Punjab	Patiala	20	34	29.22	43.3	73.6277	Haryana	Gurugram	57	77	40.9	105.7	82.6215
Punjab	Patiala	21	38	23.27	50.24	70.3491	Haryana	Gurugram	58	48	19.1	72	58.1171
Punjab	Patiala	22	49	34.32	63.67	78.408	Haryana	Gurugram	59	29	12.2	46.2	81.9438
Punjab	Patiala	23	43	32.82	62.81	74.3997	Haryana	Gurugram	60	33	19.4	50.6	110.072
Punjab	Patiala	24	46	32.03	66.02	55.8058	Haryana	Gurugram	61	52	39.6	77.3	76.2756
Punjab	Patiala	25	54	32.37	74.2	58.2381	Haryana	Hisar	2	55	40.07	75.68	27.2284
Punjab	Patiala	26	57	48.62	74.2	77.1944	Haryana	Hisar	3	62	23.71	122.39	26.8908
Punjab	Patiala	27	58	46.59	75.72	94.8917	Haryana	Hisar	4	32	20.2	41.89	21.9117
Punjab	Patiala	28	56	38.18	80.14	88.8803	Haryana	Hisar	5	38	23.28	68.12	26.3514
Punjab	Patiala	29	70	46.73	91.92	102.021	Haryana	Hisar	6	63	35.97	84.69	37.3706
Punjab	Patiala	30	66	53.08	88.66	105.212	Haryana	Hisar	7	50	30.43	75.35	31.9893
Punjab	Patiala	31	64	41.9	90.75	89.6248	Haryana	Hisar	8	42	23.89	64.51	33.7351
Punjab	Patiala	33	58	27.88	155.34	76.5573	Haryana	Hisar	9	64	26.31	116.73	42.3145
Punjab	Patiala	36	89	15.41	313.19	85.9261	Haryana	Hisar	10	72	43.71	95	51.8757
Punjab	Patiala	37	53	35.31	94.69	90.4269	Haryana	Hisar	11	88	53.82	121.52	51.1354
Punjab	Patiala	38	89	28.95	329.06	99.5784	Haryana	Hisar	12	109	64.57	394.79	47.7313
Punjab	Patiala	39	61	10	334.6	100.12	Haryana	Hisar	13	121	51.18	178.99	54.597
Punjab	Patiala	41	78	53.9	93.8	132.843	Haryana	Hisar	14	117	20.34	157.6	57.0358
Punjab	Patiala	42	60	44.2	92.9	178.746	Haryana	Hisar	16	131	25.92	233.32	67.9856
Punjab	Patiala	43	57	33.6	74.7	123.739	Haryana	Hisar	17	151	26.59	202.13	52.8663
Punjab	Patiala	44	61	47.5	72.6	86.5026	Haryana	Hisar	18	105	40.06	183.67	55.014
Punjab	Patiala	45	42	23.3	63	84.9791	Haryana	Hisar	19	96	31.02	204	58.3643
Punjab	Patiala	47	29	16.7	49.6	85.9469	Haryana	Hisar	20	82	36.82	122.12	58.1245
Punjab	Patiala	48	43	19.7	73.6	108.5	Haryana	Hisar	21	99	33.31	156.35	56.971
Punjab	Patiala	49	57	48.1	64.2	72.0005	Haryana	Hisar	22	93	43.31	119.86	53.1277
Punjab	Patiala	50	51	40.2	61.6	76.6597	Haryana	Hisar	23	109	27.04	170.24	47.1043
Punjab	Patiala	51	60	50.1	74.1	91.4887	Haryana	Hisar	24	147	85.65	220.54	57.3898
Punjab	Patiala	52	53	33.3	68.4	89.166	Haryana	Hisar	25	179	20.32	240.95	70.4506
Punjab	Patiala	53	60	45.8	90.5	100.341	Haryana	Hisar	26	180	107.14	330.3	64.7733
Punjab	Patiala	54	63	38.3	94.1	71.0394	Haryana	Hisar	28	231	92.9	991.1	62.952
Punjab	Patiala	55	40	32.4	56.8	96.7708	Haryana	Hisar	30	173	60.3	301.9	47.7519
Punjab	Patiala	56	53	37.7	72.1	110.516	Haryana	Hisar	31	202	131.1	456.7	59.7792
Punjab	Patiala	57	59	46.6	72.8	123.276	Haryana	Hisar	32	432	231.3	705.8	58.2
Punjab	Patiala	58	71	43	79	161.716	Haryana	Hisar	33	803	210.3	939.3	54.8646
Punjab	Patiala	59	61	50.7	71.6	112.473	Haryana	Hisar	34	290	203.3	442.6	51.0553
Punjab	Patiala	60	72	58.4	85.8	162.601	Haryana	Hisar	35	301	18.2	754.7	55.0939
Punjab	Patiala	61	65	41.3	90.6	120.778	Haryana	Hisar	36	133	14.8	272.6	25.0312
Punjab	Rupnagar	2	46	27.32	81.21	36.0795	Haryana	Hisar	37	96	32.5	143.7	14.2978
Punjab	Rupnagar	3	46	19.71	105.5	38.3284	Haryana	Hisar	38	72	35.5	134.1	16.3995
Punjab	Rupnagar	4	58	25.21	106.74	42.423	Haryana	Hisar	39	85	49.7	169.3	40.0449
Punjab	Rupnagar	5	49	17.2	73.3	37.5559	Haryana	Hisar	41	103	49	144.4	46.4962
Punjab	Rupnagar	6	45	17.95	89.34	30.0766	Haryana	Hisar	43	562	306.6	783.1	63.9876
Punjab	Rupnagar	7	49	22.37	88.19	39.193	Haryana	Hisar	44	430	80.9	647	85.4805
Punjab	Rupnagar	8	52	24.57	84.23	36.0311	Haryana	Hisar	45	298	134.8	574.2	114.402
Punjab	Rupnagar	10	48	26.31	82.61	59.0327	Haryana	Hisar	46	187	55.1	381.4	75.7015
Punjab	Rupnagar	13	34	13.39	52.75	51.9337	Haryana	Hisar	47	127	29.9	228.9	64.0947
Punjab	Rupnagar	14	42	22.26	83.47	54.5167	Haryana	Hisar	48	74	38.8	136.4	42.4193
Punjab	Rupnagar	15	41	16.36	79.87	48.7431	Haryana	Hisar	49	77	28.5	146	38.7991
Punjab	Rupnagar	17	46	20.94	129.64	50.3765	Haryana	Hisar	50	82	49.6	122.4	42.0594
Punjab	Rupnagar	18	68	36.81	118.75	37.7392	Haryana	Hisar	51	209	114.6	300.5	68.069
Punjab	Rupnagar	19	56	22.45	94.44	44.9628	Haryana	Hisar	52	208	10.5	275.5	89.2164
Punjab	Rupnagar	20	49	19.48	85.55	42.3073	Haryana	Hisar	53	169	51.1	259.4	87.1633
Punjab	Rupnagar	21	46	19.16	94.77	42.4845	Haryana	Hisar	54	113	48.1	200	54.4232
Punjab	Rupnagar	23	44	14.94	85.72	44.8808	Haryana	Hisar	55	137	50.5	254.8	58.2974
Punjab	Rupnagar	24	44	18.67	85.41	42.8541	Haryana	Hisar	56	128	47.8	223.1	57.6332
Punjab	Rupnagar	25	42	14.97	93.22	36.8935	Haryana	Hisar	57	107	40.9	159.4	52.6328
Punjab	Rupnagar	27	57	19.72	130.15	54.9375	Haryana	Hisar	58	55	35.2	86.6	52.85
Punjab	Rupnagar	28	49	21.91	105.65	58.4624	Haryana	Hisar	59	41	21.9	64.1	59.9753
Punjab	Rupnagar	29	53	25.24	113.53	79.5959	Haryana	Hisar	61	89	55.1	118.3	60.986
Punjab	Rupnagar	30	67	38.45	101.43	81.7605	Haryana	Jind	1	41	24.5	58.43	33.2597
Punjab	Rupnagar	31	57	36.73	94.03	71.2551	Haryana	Jind	3	61	31.4	120.36	40.5546
Punjab	Rupnagar	32	68	40.1	138.13	73.9786	Haryana	Jind	4	34	21.56	46.07	40.8947
Punjab	Rupnagar	33	53	22.76	88.34	59.5823	Haryana	Jind	5	37	26.66	63.54	57.2775
Punjab	Rupnagar	34	27	12.64	56.91	77.2891	Haryana	Jind	6	57	38.91	67.04	53.8235
Punjab	Rupnagar	35	42	10.72	109.43	78.3354	Haryana	Jind	7	50	39.39	61.59	45.0051
Punjab	Rupnagar	36	41	20.19	84.12	60.2148	Haryana	Jind	8	41	22.77	64.52	58.0212
Punjab	Rupnagar	37	52	23.48	78.75	47.8635	Haryana	Jind	9	62	38.29	87.66	54.5467
Punjab	Rupnagar	38	51	14.21	119.98	52.0503	Haryana	Jind	10	70	52.3	91.09	59.5495
Punjab	Rupnagar	39	71	37.7	118.2	54.2408	Haryana	Jind	11	73	13.05	97.07	61.1285
Punjab	Rupnagar	41	72	39.87	156.02	72.2587	Haryana	Jind	12	97	65.85	129.39	65.1999
Punjab	Rupnagar	42	73	39.06	118.23	90.1711	Haryana	Jind	13	109	63.48	165.25	68.1645
Punjab	Rupnagar	44	72	38.01	114.52	43.8007	Haryana	Jind	15	114	26.42	161.58	69.6849
Punjab	Rupnagar	45	54	30.82	83.46	60.5111	Haryana	Jind	16	149	74.69	191.93	72.1203
Punjab	Rupnagar	48	57	21.6	131.72	44.3923	Haryana	Jind	17	118	66.42	160.88	66.4771
Punjab	Rupnagar	49	59	22.62	179.08	43.8538	Haryana	Jind	18	91	35.85	119.08	71.2775
Punjab	Rupnagar	50	60	24.33	127.01	36.469	Haryana	Jind	19	92	45.73	127.52	58.7841
Punjab	Rupnagar	51	55	19.51	107.72	45.785	Haryana	Jind	20	90	50.43	116.79	70.2387
Punjab	Rupnagar	52	63	14.19	143.96	50.4077	Haryana	Jind	21	97	58.41	162.04	69.9603
Punjab	Rupnagar	54	52	27.3	82.31	41.4941	Haryana	Jind	22	95	12.84	131.04	67.8713
Punjab	Rupnagar	55	71	26.72	133.06	52.6327	Haryana	Jind	23	130	73.92	189.17	57.5508
Punjab	Rupnagar	57	65	36.37	121.34	66.8128	Haryana	Jind	24	151	74.08	191.15	60.4892
Punjab	Rupnagar	58	71	49.86	100.08	100.294	Haryana	Jind	25	133	70.41	178.62	79.7134
Punjab	Rupnagar	59	96	54.91	184.81	80.4508	Haryana	Jind	26	148	18.27	252.99	73.0832
Punjab	Rupnagar	60	72	31.47	137.28	99.4016	Haryana	Jind	27	204	92.31	417.6	82.7598
Punjab	Rupnagar	61	51	15.95	125.83	67.4327	Haryana	Jind	28	198	90.3	408.2	86.2167
Tamil Nadu	Chennai	1	45	11.15	125.29	6.39054	Haryana	Jind	29	266	187.7	334.9	90.8033
Tamil Nadu	Chennai	9	99	53.62	157.94	36.9389	Haryana	Jind	30	238	126	319.9	84.0555
Tamil Nadu	Chennai	10	114	79.64	263.49	33.2768	Haryana	Jind	31	356	81.2	575.5	79.332
Tamil Nadu	Chennai	12	49	23.73	79.92	22.608	Haryana	Jind	32	394	122.5	573.2	66.0389
Tamil Nadu	Chennai	13	43	22.77	91.81	13.1619	Haryana	Jind	33	524	315.7	710.5	59.541
Tamil Nadu	Chennai	14	38	18.49	60.39	13.8178	Haryana	Jind	34	670	189.6	861.2	59.0451
Tamil Nadu	Chennai	15	48	14.63	103.31	15.9159	Haryana	Jind	35	409	57.3	753.7	70.8821
Tamil Nadu	Chennai	20	72	39.65	125.78	20.5238	Haryana	Jind	36	201	30.9	649.7	55.8951
Tamil Nadu	Chennai	21	62	50.76	93.85	27.7444	Haryana	Jind	37	97	46.2	156.3	44.0593
Tamil Nadu	Chennai	22	58	34.6	137.99	32.5563	Haryana	Jind	38	100	45.6	159.8	40.8056
Tamil Nadu	Chennai	23	59	34.49	114.55	32.9921	Haryana	Jind	39	97	56.7	218.3	50.613
Tamil Nadu	Chennai	24	79	50.2	177.22	31.2976	Haryana	Jind	40	112	47.1	250.8	58.3071
Tamil Nadu	Chennai	25	78	51.14	143.52	35.9138	Haryana	Jind	41	153	92.2	216.3	56.6477
Tamil Nadu	Chennai	27	68	32.58	140.29	32.075	Haryana	Jind	42	279	163.7	431.9	71.6221
Tamil Nadu	Chennai	28	79	42.2	146.91	31.8311	Haryana	Jind	43	357	167.2	527.2	83.2422
Tamil Nadu	Chennai	29	77	39.36	188.67	24.8086	Haryana	Jind	44	319	97.7	460.7	104.788
Tamil Nadu	Chennai	30	43	28.58	111.69	9.73057	Haryana	Jind	45	256	140.9	374.8	121.831
Tamil Nadu	Chennai	32	50	10.34	211.73	6.43447	Haryana	Jind	46	365	17	645.6	86.2612
Tamil Nadu	Chennai	33	39	10.34	138.9	8.30262	Haryana	Jind	47	173	16.3	246.9	65.8143
Tamil Nadu	Chennai	34	35	10.34	569.16	12.2739	Haryana	Jind	48	98	41.2	329.1	56.6988
Tamil Nadu	Chennai	35	36	15.44	72.92	8.38859	Haryana	Jind	50	135	50.8	263.4	74.0329
Tamil Nadu	Chennai	37	77	11.57	297.8	11.0564	Haryana	Jind	51	173	10.4	262.7	81.8668
Tamil Nadu	Chennai	38	75	23.46	177.57	9.84916	Haryana	Jind	52	197	28.1	271.5	83.155
Tamil Nadu	Chennai	39	38	11.55	78.45	8.13786	Haryana	Jind	53	169	11.6	254.9	98.4026
Tamil Nadu	Chennai	40	72	33.64	171.8	12.3599	Haryana	Jind	54	101	56.6	145.5	54.5964
Tamil Nadu	Chennai	41	85	67.97	107.32	19.8389	Haryana	Jind	55	95	60.5	127.4	65.0116
Tamil Nadu	Chennai	43	123	90.03	281.98	36.7221	Haryana	Jind	56	95	50.5	150.5	53.8694
Tamil Nadu	Chennai	44	147	44.22	268.17	42.2098	Haryana	Jind	57	69	27.4	104	36.8277
Tamil Nadu	Chennai	45	112	68.46	169.57	30.0232	Haryana	Jind	58	48	17.4	114.6	60.2661
Tamil Nadu	Chennai	46	50	19.07	76.28	12.3342	Haryana	Jind	59	32	19.5	67.4	76.7565
Tamil Nadu	Chennai	47	24	10.34	54.47	15.3098	Haryana	Jind	60	41	25	59	74.3001
Tamil Nadu	Chennai	48	33	10.34	68.09	20.8156	Haryana	Jind	61	73	53.4	99.8	75.1674
Tamil Nadu	Chennai	49	29	10.34	135.56	10.107	Haryana	Kaithal	1	26	16.44	36.86	37.0754
Tamil Nadu	Chennai	50	23	10.34	80.69	13.3099	Haryana	Kaithal	2	30	18.44	37.65	39.3573
Tamil Nadu	Chennai	51	54	19.16	89.28	17.8015	Haryana	Kaithal	3	38	27.16	51.91	46.6553
Tamil Nadu	Chennai	52	26	10.34	68.68	7.81035	Haryana	Kaithal	4	18	13.21	27.75	56.8976
Tamil Nadu	Chennai	53	24	10.34	59.14	15.9247	Haryana	Kaithal	6	28	16.41	43.21	64.95
Tamil Nadu	Chennai	54	54	27.61	101.91	28.2923	Haryana	Kaithal	7	28	14.85	39.41	48.1443
Tamil Nadu	Chennai	55	104	64.14	219.95	35.7767	Haryana	Kaithal	8	29	14.46	55.63	66.9599
Tamil Nadu	Chennai	56	141	89.37	248.86	36.6505	Haryana	Kaithal	10	42	26.63	59.42	67.3739
Tamil Nadu	Chennai	57	97	48.38	189.55	33.8296	Haryana	Kaithal	11	43	27.99	72.63	73.1816
Tamil Nadu	Chennai	58	54	22.83	99.46	36.3904	Haryana	Kaithal	12	63	40.65	100.88	76.7217
Tamil Nadu	Chennai	59	50	29.68	85.21	25.3755	Haryana	Kaithal	13	66	47.56	88.35	78.6262
Tamil Nadu	Chennai	60	47	25.08	69.61	15.2509	Haryana	Kaithal	14	59	47.05	81.65	70.5315
Tamil Nadu	Chennai	61	58	30.18	170.82	10.3985	Haryana	Kaithal	15	74	39.65	112.26	73.3914
Telangana	Hyderabad	1	62	21	80.3333	32.1303	Haryana	Kaithal	16	96	67.69	116.07	76.8814
Telangana	Hyderabad	2	37.3333	17	60.5	28.6921	Haryana	Kaithal	17	58	34.52	82.32	68.0658
Telangana	Hyderabad	3	37.1667	14	58	19.406	Haryana	Kaithal	18	41	16.82	90.85	74.6799
Telangana	Hyderabad	4	39.5	20	58.6667	21.8668	Haryana	Kaithal	19	35	18.28	53.3	69.6525
Telangana	Hyderabad	5	40.6667	21	65	28.9598	Haryana	Kaithal	22	40	12.41	98.27	73.5561
Telangana	Hyderabad	6	57	32	80.8333	30.1871	Haryana	Kaithal	23	62	37.21	88.17	67.4624
Telangana	Hyderabad	7	65.5	38	83.5	28.0578	Haryana	Kaithal	24	89	31.32	142.71	72.0493
Telangana	Hyderabad	8	64.5	27	86	27.0699	Haryana	Kaithal	25	81	31.87	133.18	76.2338
Telangana	Hyderabad	9	60.4	32	86.2	23.3163	Haryana	Kaithal	26	91	32.68	144.67	77.2237
Telangana	Hyderabad	10	56.8	21	84.8	24.3964	Haryana	Kaithal	27	112	50.54	169.54	97.5089
Telangana	Hyderabad	11	53.3333	28	80.6667	32.1918	Haryana	Kaithal	28	94	36.7	192.6	97.2636
Telangana	Hyderabad	12	53.4	19	77	25.376	Haryana	Kaithal	29	131	79.5	190	109.821
Telangana	Hyderabad	13	61	23	85	19.0634	Haryana	Kaithal	30	106	16.6	247.2	105.412
Telangana	Hyderabad	14	55.8333	24	83.3333	27.2532	Haryana	Kaithal	31	175	78.3	229.9	85.8173
Telangana	Hyderabad	15	58.3333	38	76.3333	29.6323	Haryana	Kaithal	32	165	74.2	250.1	66.5328
Telangana	Hyderabad	16	53	19	70.3333	27.4549	Haryana	Kaithal	35	193	50.3	390.4	76.6464
Telangana	Hyderabad	17	41.3333	17	63.5	27.6877	Haryana	Kaithal	36	156	54.2	273.5	71.1948
Telangana	Hyderabad	18	40.1667	12	61.3333	31.5625	Haryana	Kaithal	37	134	55.1	203	48.2818
Telangana	Hyderabad	19	44	21	73.8333	30.698	Haryana	Kaithal	38	42	18.5	94	43.3728
Telangana	Hyderabad	20	59	32	84.8333	34.4179	Haryana	Kaithal	39	42	17.3	88.5	51.0054
Telangana	Hyderabad	21	60.8333	32	82.1667	32.1081	Haryana	Kaithal	40	72	26.9	168.8	63.0449
Telangana	Hyderabad	22	67.1667	38	83.6667	33.1721	Haryana	Kaithal	41	123	41.8	210.2	61.2291
Telangana	Hyderabad	23	66.8333	44	83.8333	29.4783	Haryana	Kaithal	42	164	93.6	219.2	87.1231
Telangana	Hyderabad	24	67.8333	32	85	30.8355	Haryana	Kaithal	43	162	94.8	226.2	100.301
Telangana	Hyderabad	25	61.3333	31	85.6667	30.7701	Haryana	Kaithal	44	136	59.4	222.9	114.492
Telangana	Hyderabad	26	53.3333	27	79.6667	27.1538	Haryana	Kaithal	45	113	70.4	163.3	134.089
Telangana	Hyderabad	27	58.5	18	87.5	32.3636	Haryana	Kaithal	47	59	28.4	87.8	68.7352
Telangana	Hyderabad	28	56.6667	24	82.5	36.9076	Haryana	Kaithal	48	33	17	66.3	70.1676
Telangana	Hyderabad	29	55.3333	26	78	38.5388	Haryana	Kaithal	49	41	24	60.9	86.5876
Telangana	Hyderabad	30	57	26	78	33.6495	Haryana	Kaithal	50	66	17.6	147.5	94.4503
Telangana	Hyderabad	31	56	24	83.5	27.5076	Haryana	Kaithal	51	94	48.4	142.9	88.8058
Telangana	Hyderabad	32	51	18	78.3333	20.1666	Haryana	Kaithal	52	86	48.3	130.5	89.872
Telangana	Hyderabad	33	41.6667	11	73	14.8495	Haryana	Kaithal	53	77	46.2	114.3	100.735
Telangana	Hyderabad	34	30.6667	12	64.3333	14.8568	Haryana	Kaithal	54	43	22.5	59.9	52.9359
Telangana	Hyderabad	35	29	12	56.6667	20.0181	Haryana	Kaithal	55	44	24.6	61.4	68.8504
Telangana	Hyderabad	36	34.4	13	52.2	21.9881	Haryana	Kaithal	56	48	29.5	69.2	57.93
Telangana	Hyderabad	37	45.3333	18	76.8333	25.137	Haryana	Kaithal	57	36	12.7	60.5	34.9643
Telangana	Hyderabad	38	55.5	22	85.5	31.189	Haryana	Kaithal	61	33	17.6	57.4	87.7493
Telangana	Hyderabad	39	59.8333	32	85.3333	30.3007	Haryana	Kurukshetra	2	42	28.34	66.43	41.64
Telangana	Hyderabad	40	64.5	26	85.3333	32.3302	Haryana	Kurukshetra	3	60	24.49	87.52	44.895
Telangana	Hyderabad	41	68.1667	34	83.6667	32.089	Haryana	Kurukshetra	4	28	18.76	44.69	59.9403
Telangana	Hyderabad	42	59.8333	20	84.5	32.4983	Haryana	Kurukshetra	5	31	17.54	52.1	59.6083
Telangana	Hyderabad	43	62.6	29	86	36.389	Haryana	Kurukshetra	6	48	32.4	73.46	61.6731
Telangana	Hyderabad	44	68	23	87	34.7826	Haryana	Kurukshetra	7	52	35.63	65.15	43.7264
Telangana	Hyderabad	45	67	20	86	28.3171	Haryana	Kurukshetra	8	44	21.71	93.7	58.0787
Telangana	Hyderabad	46	60.6667	16	83.8333	26.669	Haryana	Kurukshetra	9	67	45.6	91.12	48.7453
Telangana	Hyderabad	47	41.6	13	65.4	23.782	Haryana	Kurukshetra	10	76	53.11	104.2	61.6525
Telangana	Hyderabad	48	25	10	51.6667	16.7516	Haryana	Kurukshetra	11	68	24.3	118.79	67.4247
Telangana	Hyderabad	49	24	10	47	18.7553	Haryana	Kurukshetra	12	89	65.33	106.81	71.3641
Telangana	Hyderabad	50	36.5	12	75.5	21.8891	Haryana	Kurukshetra	13	91	45.83	137.87	73.8959
Telangana	Hyderabad	51	53.2	16	81.8	34.311	Haryana	Kurukshetra	14	96	74.38	156.11	65.7282
Telangana	Hyderabad	52	61.5	28	79.8333	36.58	Haryana	Kurukshetra	15	134	92.77	164.05	69.7592
Telangana	Hyderabad	53	66	36	84	38.6886	Haryana	Kurukshetra	16	113	81.68	158.14	62.6301
Telangana	Hyderabad	54	72	41	86.1667	35.3802	Haryana	Kurukshetra	17	81	54.05	112.81	53.0989
Telangana	Hyderabad	55	72.6667	44	87	36.7479	Haryana	Kurukshetra	18	91	29.75	239.47	70.2875
Telangana	Hyderabad	56	69.1667	41	85.1667	36.1855	Haryana	Kurukshetra	19	86	69.69	130.85	59.8909
Telangana	Hyderabad	57	63	33	81	37.3237	Haryana	Kurukshetra	20	100	58.42	165.98	70.2524
Telangana	Hyderabad	58	70	42	86.2	44.983	Haryana	Kurukshetra	21	97	54.8	145.24	72.9591
Telangana	Hyderabad	59	73.8	55	86.4	50.1409	Haryana	Kurukshetra	23	103	63.03	179.47	60.6678
Telangana	Hyderabad	60	71.4	42	86.8	46.9768	Haryana	Kurukshetra	24	120	73.95	190.74	60.2129
Telangana	Hyderabad	61	68	42	86.4	46.4784	Haryana	Kurukshetra	25	103	27.76	146.37	62.0372
Uttar Pradesh	Agra	1	52	22	92	41.0198	Haryana	Kurukshetra	26	124	78.18	245.02	71.3989
Uttar Pradesh	Agra	2	59	26	95	29.1251	Haryana	Kurukshetra	27	229	90.43	962.7	85.3246
Uttar Pradesh	Agra	3	43	16	63	21.6503	Haryana	Kurukshetra	28	224	103.7	495.5	82.7875
Uttar Pradesh	Agra	4	41	14	91	20.4076	Haryana	Kurukshetra	29	227	163.5	356.8	101.964
Uttar Pradesh	Agra	5	49	25	91	31.8656	Haryana	Kurukshetra	30	256	206.4	334.9	106.483
Uttar Pradesh	Agra	6	45	19	79	43.0527	Haryana	Kurukshetra	31	270	110.2	371.2	76.1384
Uttar Pradesh	Agra	7	65	32	112	22.9496	Haryana	Kurukshetra	32	236	72	333	61.8493
Uttar Pradesh	Agra	8	73	25	125	18.6186	Haryana	Kurukshetra	33	279	125.6	633.4	58.7389
Uttar Pradesh	Agra	9	46	23	97	34.5779	Haryana	Kurukshetra	35	229	45.2	601.3	70.7202
Uttar Pradesh	Agra	11	48	34	60	64.7759	Haryana	Kurukshetra	36	170	46.3	407	61.7475
Uttar Pradesh	Agra	13	98	48	163	101.981	Haryana	Kurukshetra	37	273	128.5	501.7	52.6258
Uttar Pradesh	Agra	14	98	43	149	102.32	Haryana	Kurukshetra	38	75	26.9	158.3	42.6333
Uttar Pradesh	Agra	15	119	66	167	59.4046	Haryana	Kurukshetra	39	49	27.5	102.21	43.36
Uttar Pradesh	Agra	16	101	33	176	36.9092	Haryana	Kurukshetra	40	90	30.09	326.12	54.7308
Uttar Pradesh	Agra	17	77	38	169	27.9455	Haryana	Kurukshetra	41	195	70.23	406.11	52.2811
Uttar Pradesh	Agra	18	99	40	186	29.524	Haryana	Kurukshetra	42	197	115.22	302.49	80.0842
Uttar Pradesh	Agra	19	86	41	183	29.0731	Haryana	Kurukshetra	43	206	73.53	304.26	94.2121
Uttar Pradesh	Agra	20	108	67	150	56.415	Haryana	Kurukshetra	44	169	70.53	247.62	105.068
Uttar Pradesh	Agra	21	95	52	160	72.3073	Haryana	Kurukshetra	45	158	118.14	257.48	117.676
Uttar Pradesh	Agra	22	109	46	187	80.2992	Haryana	Kurukshetra	46	152	74.52	234.75	78.3309
Uttar Pradesh	Agra	23	128	30	201	78.4128	Haryana	Kurukshetra	47	76	30.49	120.12	52.8424
Uttar Pradesh	Agra	24	132	34	228	44.7547	Haryana	Kurukshetra	48	47	25.76	90.57	57.5934
Uttar Pradesh	Agra	25	110	32	171	54.092	Haryana	Kurukshetra	49	72	29.82	95.49	79.7396
Uttar Pradesh	Agra	26	122	54	184	75.6896	Haryana	Kurukshetra	50	142	39.28	235.7	82.2847
Uttar Pradesh	Agra	27	148	73	224	86.5357	Haryana	Kurukshetra	51	131	60.48	197.33	81.4593
Uttar Pradesh	Agra	28	154	88	207	87.953	Haryana	Kurukshetra	52	118	91.86	168.68	85.6366
Uttar Pradesh	Agra	29	179	73	286	86.9526	Haryana	Kurukshetra	53	107	58.92	159.77	83.8211
Uttar Pradesh	Agra	30	226	105	386	76.4923	Haryana	Kurukshetra	54	85	52.4	113.2	42.219
Uttar Pradesh	Agra	31	192	80	273	81.8743	Haryana	Kurukshetra	55	86	45.98	129.8	54.3908
Uttar Pradesh	Agra	32	185	86	378	80.9386	Haryana	Kurukshetra	56	64	36.13	86.75	46.6944
Uttar Pradesh	Agra	33	144	61	229	62.801	Haryana	Kurukshetra	57	53	12.58	76.75	29.9771
Uttar Pradesh	Agra	34	96	33	168	38.8461	Haryana	Kurukshetra	58	54	12.49	111.77	60.6089
Uttar Pradesh	Agra	35	109	78	166	57.2245	Haryana	Kurukshetra	60	48	29.56	77.69	69.763
Uttar Pradesh	Agra	36	244	135	442	77.9486	Haryana	Kurukshetra	61	75	48.99	94.03	83.1582
Uttar Pradesh	Agra	37	161	61	280	85.8224	Haryana	Manesar	1	30	23.56	37.55	39.9062
Uttar Pradesh	Agra	38	140	83	225	70.7237	Haryana	Manesar	2	47	19.24	96.99	48.3518
Uttar Pradesh	Agra	39	234	105	413	65.3853	Haryana	Manesar	3	59	39.62	81.15	50.2248
Uttar Pradesh	Agra	40	289	113	463	74.6243	Haryana	Manesar	4	46	36.18	55.69	77.2931
Uttar Pradesh	Agra	41	253	155	407	80.4716	Haryana	Manesar	5	44	23.13	93.49	79.2384
Uttar Pradesh	Agra	42	234	134	364	80.625	Haryana	Manesar	6	64	44.33	85.29	86.5666
Uttar Pradesh	Agra	43	176	77	279	48.7882	Haryana	Manesar	7	57	37.61	75.16	67.4921
Uttar Pradesh	Agra	44	162	73	241	57.9915	Haryana	Manesar	9	67	36.56	97.31	117.852
Uttar Pradesh	Agra	45	88	38	170	74.526	Haryana	Manesar	10	86	47.21	141.74	114.047
Uttar Pradesh	Agra	46	121	84	170	69.3678	Haryana	Manesar	11	84	36.73	135.48	114.838
Uttar Pradesh	Agra	47	126	52	208	70.364	Haryana	Manesar	12	91	49.31	139.1	117.579
Uttar Pradesh	Agra	48	140	73	199	64.0138	Haryana	Manesar	13	105	67.26	188.18	123.213
Uttar Pradesh	Agra	49	204	176	229	54.8924	Haryana	Manesar	14	98	53.7	151.84	111.967
Uttar Pradesh	Agra	50	164	82	212	52.8212	Haryana	Manesar	15	106	34.72	179.1	122.948
Uttar Pradesh	Agra	51	191	106	268	76.0723	Haryana	Manesar	16	119	41.17	153.31	128.669
Uttar Pradesh	Agra	52	205	86	339	97.9791	Haryana	Manesar	17	100	76.75	139.05	73.0883
Uttar Pradesh	Agra	53	195	70	342	96.133	Haryana	Manesar	18	84	32.52	120.59	84.7846
Uttar Pradesh	Agra	54	160	89	320	102.64	Haryana	Manesar	19	54	27.15	97.68	90.6918
Uttar Pradesh	Agra	55	87	38	193	64.8225	Haryana	Manesar	20	74	16.3	121.88	103.958
Uttar Pradesh	Agra	56	102	59	192	95.1091	Haryana	Manesar	21	84	53.18	130.02	95.9604
Uttar Pradesh	Agra	57	180	115	399	116.472	Haryana	Manesar	23	114	22.61	180.14	113.05
Uttar Pradesh	Agra	58	256	130	411	113.019	Haryana	Manesar	25	103	72.07	158.77	121.585
Uttar Pradesh	Agra	59	201	135	280	131.949	Haryana	Manesar	28	209	125.3	382.3	140.514
Uttar Pradesh	Agra	60	217	131	353	146.121	Haryana	Manesar	29	174	122.7	459.4	166.353
Uttar Pradesh	Agra	61	182	104	346	129.144	Haryana	Manesar	30	148	28.9	290.1	146.103
Uttar Pradesh	Baghpat	1	68	60	81	79.3584	Haryana	Manesar	31	195	99.9	737.4	143.776
Uttar Pradesh	Baghpat	3	107	42	173	106.779	Haryana	Manesar	32	282	81.1	431.1	136.473
Uttar Pradesh	Baghpat	4	96	43	204	91.648	Haryana	Manesar	33	250	83.1	669.9	114.867
Uttar Pradesh	Baghpat	5	113	51	200	93.9492	Haryana	Manesar	34	340	82.5	636.8	105.986
Uttar Pradesh	Baghpat	6	78	27	120	96.7686	Haryana	Manesar	35	184	59	397.7	87.2281
Uttar Pradesh	Baghpat	7	89	44	141	102.032	Haryana	Manesar	36	116	45.6	170.1	55.5441
Uttar Pradesh	Baghpat	8	129	57	245	121.941	Haryana	Manesar	38	144	109.4	183.8	47.6138
Uttar Pradesh	Baghpat	9	108	65	207	81.2083	Haryana	Manesar	39	120	102.1	143.7	70.4254
Uttar Pradesh	Baghpat	10	100	53	152	73.5057	Haryana	Manesar	41	121	90.4	170.3	94.0134
Uttar Pradesh	Baghpat	12	66	31	168	113.597	Haryana	Manesar	42	145	79	274.3	112.506
Uttar Pradesh	Baghpat	13	164	61	316	110.716	Haryana	Manesar	43	267	175.5	449.6	121.66
Uttar Pradesh	Baghpat	14	101	48	202	106.589	Haryana	Manesar	45	267	198.8	320.2	204.062
Uttar Pradesh	Baghpat	15	151	67	237	130.743	Haryana	Manesar	46	244	166.9	354.6	144.713
Uttar Pradesh	Baghpat	16	163	100	221	162.819	Haryana	Manesar	47	134	39.6	227.1	66.618
Uttar Pradesh	Baghpat	17	149	55	206	117.955	Haryana	Manesar	48	51	21.5	86	46.4207
Uttar Pradesh	Baghpat	18	139	71	219	89.1507	Haryana	Manesar	49	56	30.8	124.4	66.3035
Uttar Pradesh	Baghpat	19	146	65	248	95.2101	Haryana	Manesar	50	77	45.3	120.8	88.8291
Uttar Pradesh	Baghpat	20	179	58	349	101.787	Haryana	Manesar	51	99	66.3	142.2	154.498
Uttar Pradesh	Baghpat	21	137	54	251	99.5861	Haryana	Manesar	52	122	53.8	331.4	157.765
Uttar Pradesh	Baghpat	22	134	61	215	112.538	Haryana	Manesar	53	149	85	223.5	140.685
Uttar Pradesh	Baghpat	23	154	68	223	102.997	Haryana	Manesar	54	105	49.1	162.3	80.5595
Uttar Pradesh	Baghpat	24	177	40	343	98.5405	Haryana	Manesar	55	95	63.9	137.8	90.3162
Uttar Pradesh	Baghpat	25	208	89	693	121.348	Haryana	Manesar	57	85	49.9	126	82.6215
Uttar Pradesh	Baghpat	26	189	64	364	131.028	Haryana	Manesar	58	56	28.6	89.5	58.1171
Uttar Pradesh	Baghpat	27	226	140	306	142.365	Haryana	Manesar	59	35	16.4	64.1	81.9438
Uttar Pradesh	Baghpat	28	226	100	383	126.152	Haryana	Manesar	60	43	25.1	65.8	110.072
Uttar Pradesh	Baghpat	29	260	140	431	156.467	Haryana	Manesar	61	66	47.5	88.9	76.2756
Uttar Pradesh	Baghpat	30	248	98	456	164.475	Haryana	Narnaul	1	46	10.18	93.41	19.3961
Uttar Pradesh	Baghpat	31	218	130	296	137.374	Haryana	Narnaul	2	43	10.19	65.07	18.2494
Uttar Pradesh	Baghpat	32	231	133	313	175.098	Haryana	Narnaul	3	37	13.64	52.36	23.719
Uttar Pradesh	Baghpat	33	175	121	221	185.317	Haryana	Narnaul	5	42	25.34	60.13	19.9566
Uttar Pradesh	Baghpat	34	156	75	223	65.1262	Haryana	Narnaul	6	58	30.56	75.08	40.6997
Uttar Pradesh	Baghpat	35	114	29	461	83.5378	Haryana	Narnaul	7	56	27.69	91.98	35.2965
Uttar Pradesh	Baghpat	36	473	145	793	92.1455	Haryana	Narnaul	8	36	15.11	58.19	29.139
Uttar Pradesh	Baghpat	37	206	58	443	94.2324	Haryana	Narnaul	9	63	20.2	117.41	52.0338
Uttar Pradesh	Baghpat	38	205	55	305	134.24	Haryana	Narnaul	10	64	28.48	95.3	76.533
Uttar Pradesh	Baghpat	39	264	172	581	152.43	Haryana	Narnaul	11	62	36.43	87.77	71.4992
Uttar Pradesh	Baghpat	40	255	102	456	155.097	Haryana	Narnaul	13	83	35.95	137.06	71.8985
Uttar Pradesh	Baghpat	41	240	158	409	179.055	Haryana	Narnaul	14	101	40.07	160.67	67.3182
Uttar Pradesh	Baghpat	42	335	157	484	242.188	Haryana	Narnaul	15	93	40.85	163.59	71.3446
Uttar Pradesh	Baghpat	43	346	151	1055	203.485	Haryana	Narnaul	16	90	37.16	171.89	55.2013
Uttar Pradesh	Baghpat	44	281	175	406	162.686	Haryana	Narnaul	17	85	48.71	131.44	38.4854
Uttar Pradesh	Baghpat	45	131	58	195	119.631	Haryana	Narnaul	18	62	35.46	91.17	40.7375
Uttar Pradesh	Baghpat	46	121	44	271	122.075	Haryana	Narnaul	20	88	35.87	147.16	55.4409
Uttar Pradesh	Baghpat	47	140	41	271	95.4244	Haryana	Narnaul	21	80	38.69	135.54	53.1615
Uttar Pradesh	Baghpat	48	183	52	287	118.762	Haryana	Narnaul	22	86	43.51	180.02	45.8907
Uttar Pradesh	Baghpat	49	260	143	350	165.747	Haryana	Narnaul	23	81	34.27	173.73	43.1022
Uttar Pradesh	Baghpat	50	228	141	328	156.472	Haryana	Narnaul	25	123	61.96	248.37	61.2483
Uttar Pradesh	Baghpat	51	262	158	467	128.324	Haryana	Narnaul	26	119	60.5	211.82	63.8311
Uttar Pradesh	Baghpat	52	202	52	372	96.4715	Haryana	Narnaul	27	144	94.14	490.28	57.577
Uttar Pradesh	Baghpat	53	228	96	336	111.449	Haryana	Narnaul	28	180	105.2	403.1	58.4646
Uttar Pradesh	Baghpat	54	166	48	246	90.6999	Haryana	Narnaul	29	121	82.9	243.4	61.2965
Uttar Pradesh	Baghpat	55	98	40	205	93.9426	Haryana	Narnaul	30	101	63	162.8	51.0155
Uttar Pradesh	Baghpat	56	206	32	338	128.574	Haryana	Narnaul	31	91	51.2	134.4	51.2972
Uttar Pradesh	Baghpat	57	188	91	253	158.182	Haryana	Narnaul	33	155	86.4	251.2	73.1205
Uttar Pradesh	Baghpat	58	226	116	402	212.206	Haryana	Narnaul	34	112	60.5	146.7	49.7383
Uttar Pradesh	Baghpat	59	212	88	279	223.62	Haryana	Narnaul	36	77	34.8	123.6	24.7719
Uttar Pradesh	Baghpat	60	201	118	409	162.156	Haryana	Narnaul	37	52	18.7	85.2	20.3895
Uttar Pradesh	Baghpat	61	170	58	274	125.737	Haryana	Narnaul	38	51	34.4	115.8	27.9365
Uttar Pradesh	Bulandshahr	1	72	50	111	109.646	Haryana	Narnaul	39	128	84.2	199.4	41.2918
Uttar Pradesh	Bulandshahr	2	80	29	129	111.88	Haryana	Narnaul	40	82	53.2	133.7	43.1826
Uttar Pradesh	Bulandshahr	3	55	32	118	123.704	Haryana	Narnaul	41	75	49.1	114.8	49.6375
Uttar Pradesh	Bulandshahr	4	96	39	164	86.8069	Haryana	Narnaul	42	102	54.4	129.8	59.4729
Uttar Pradesh	Bulandshahr	5	132	49	234	136.382	Haryana	Narnaul	43	217	131.7	446.6	82.5993
Uttar Pradesh	Bulandshahr	6	89	26	152	128.318	Haryana	Narnaul	45	229	79.6	297.5	115.567
Uttar Pradesh	Bulandshahr	7	89	46	144	120.73	Haryana	Narnaul	46	107	58.6	155.7	79.2111
Uttar Pradesh	Bulandshahr	8	129	46	210	122.244	Haryana	Narnaul	47	82	42.5	137.3	48.91
Uttar Pradesh	Bulandshahr	9	105	45	203	59.4605	Haryana	Narnaul	48	40	22.5	64.1	32.7539
Uttar Pradesh	Bulandshahr	10	89	50	159	53.3925	Haryana	Narnaul	51	63	23.1	108.3	65.3216
Uttar Pradesh	Bulandshahr	11	58	15	100	82.3702	Haryana	Narnaul	52	79	31.5	162.6	93.1656
Uttar Pradesh	Bulandshahr	12	60	25	133	127.046	Haryana	Narnaul	53	87	43.1	188.2	96.2654
Uttar Pradesh	Bulandshahr	13	115	55	203	140.742	Haryana	Narnaul	54	103	42.2	157.8	64.671
Uttar Pradesh	Bulandshahr	14	102	56	144	139.654	Haryana	Narnaul	56	103	64.4	165.5	50.1638
Uttar Pradesh	Bulandshahr	15	119	54	167	145.475	Haryana	Narnaul	57	87	46.2	151.5	53.7013
Uttar Pradesh	Bulandshahr	16	126	70	197	128.705	Haryana	Narnaul	58	49	32.9	74	42.7941
Uttar Pradesh	Bulandshahr	17	140	57	286	88.2707	Haryana	Narnaul	60	45	24.5	74.4	65.2391
Uttar Pradesh	Bulandshahr	18	121	53	253	66.4604	Haryana	Narnaul	61	60	43.3	81.6	48.0016
Uttar Pradesh	Bulandshahr	19	132	77	200	104.848	Haryana	Palwal	2	29	11.27	40.75	46.5334
Uttar Pradesh	Bulandshahr	20	255	53	985	112.432	Haryana	Palwal	3	36	22.3	52.93	54.1786
Uttar Pradesh	Bulandshahr	21	131	42	214	106.793	Haryana	Palwal	4	32	12.92	52.4	88.9719
Uttar Pradesh	Bulandshahr	22	194	49	985	143.314	Haryana	Palwal	5	34	17.59	52.03	83.2404
Uttar Pradesh	Bulandshahr	23	145	79	195	122.833	Haryana	Palwal	6	47	39.41	52.98	106.195
Uttar Pradesh	Bulandshahr	24	221	102	288	116.286	Haryana	Palwal	7	45	33.7	54.77	86.6213
Uttar Pradesh	Bulandshahr	25	143	66	229	123.199	Haryana	Palwal	8	40	22.75	64.88	96.035
Uttar Pradesh	Bulandshahr	26	208	87	985	129.109	Haryana	Palwal	9	61	19.89	92.99	76.6302
Uttar Pradesh	Bulandshahr	27	215	123	330	154.639	Haryana	Palwal	10	63	30.7	96.76	77.9964
Uttar Pradesh	Bulandshahr	28	242	75	364	157.508	Haryana	Palwal	11	90	65.93	125.72	100.58
Uttar Pradesh	Bulandshahr	29	223	86	344	171.036	Haryana	Palwal	12	95	70.25	124.15	95.1891
Uttar Pradesh	Bulandshahr	30	274	118	482	178.479	Haryana	Palwal	13	98	58.18	122.6	93.0431
Uttar Pradesh	Bulandshahr	31	220	112	312	157.388	Haryana	Palwal	14	100	83.2	140.35	89.8287
Uttar Pradesh	Bulandshahr	32	228	120	363	154.516	Haryana	Palwal	15	122	51.73	163.87	92.6842
Uttar Pradesh	Bulandshahr	33	184	118	306	129.328	Haryana	Palwal	16	117	81.77	173.69	72.7338
Uttar Pradesh	Bulandshahr	34	153	98	224	59.6356	Haryana	Palwal	17	114	64.01	153.83	53.1188
Uttar Pradesh	Bulandshahr	35	134	64	303	87.9032	Haryana	Palwal	18	100	47.52	148.62	58.8407
Uttar Pradesh	Bulandshahr	36	433	194	774	112.193	Haryana	Palwal	19	81	28.8	243.1	84.2537
Uttar Pradesh	Bulandshahr	37	173	53	318	121.878	Haryana	Palwal	20	84	39.68	125.41	107.628
Uttar Pradesh	Bulandshahr	38	173	80	322	147.787	Haryana	Palwal	21	74	55.45	113.29	101.145
Uttar Pradesh	Bulandshahr	39	360	213	716	177.585	Haryana	Palwal	22	69	39.15	98.82	117.552
Uttar Pradesh	Bulandshahr	40	306	102	498	194.238	Haryana	Palwal	23	89	54.01	162.93	110.807
Uttar Pradesh	Bulandshahr	41	336	170	573	189.738	Haryana	Palwal	24	128	95.98	170.69	99.1996
Uttar Pradesh	Bulandshahr	42	303	145	408	227.573	Haryana	Palwal	25	90	51.33	153.44	77.2378
Uttar Pradesh	Bulandshahr	43	323	146	502	228.432	Haryana	Palwal	26	93	57.12	130.62	89.8298
Uttar Pradesh	Bulandshahr	44	260	198	394	178.045	Haryana	Palwal	27	119	82.09	174.02	122.056
Uttar Pradesh	Bulandshahr	45	145	45	261	124.125	Haryana	Palwal	28	186	104.47	541.6	150.172
Uttar Pradesh	Bulandshahr	46	91	64	141	117.137	Haryana	Palwal	29	202	122.5	399.34	158.078
Uttar Pradesh	Bulandshahr	47	128	52	211	117.535	Haryana	Palwal	30	196	127.96	598.46	150.799
Uttar Pradesh	Bulandshahr	48	139	82	204	138.068	Haryana	Palwal	31	197	107.94	358.14	151.457
Uttar Pradesh	Bulandshahr	49	183	103	259	140.672	Haryana	Palwal	32	233	128.89	339.59	142.132
Uttar Pradesh	Bulandshahr	50	210	125	270	120.205	Haryana	Palwal	33	234	136.67	363.74	113.109
Uttar Pradesh	Bulandshahr	51	200	114	318	142.556	Haryana	Palwal	34	333	195.18	412.69	120.23
Uttar Pradesh	Bulandshahr	52	214	69	392	124.231	Haryana	Palwal	35	198	83.89	370.63	100.277
Uttar Pradesh	Bulandshahr	53	180	65	367	136.288	Haryana	Palwal	36	121	53.67	186.3	71.0414
Uttar Pradesh	Bulandshahr	54	188	53	367	119.642	Haryana	Palwal	37	104	11.68	173.86	33.7392
Uttar Pradesh	Bulandshahr	55	120	64	168	113.243	Haryana	Palwal	38	144	117.65	158.3	49.5795
Uttar Pradesh	Bulandshahr	56	165	65	300	146.344	Haryana	Palwal	39	135	97.23	197.05	77.2685
Uttar Pradesh	Bulandshahr	57	217	67	355	170.272	Haryana	Palwal	40	95	30.81	151.73	93.0169
Uttar Pradesh	Bulandshahr	58	199	85	375	166.904	Haryana	Palwal	41	117	75.54	184.17	91.892
Uttar Pradesh	Bulandshahr	60	260	133	425	195.733	Haryana	Palwal	42	154	92.56	240.95	114.418
Uttar Pradesh	Bulandshahr	61	230	92	325	164.606	Haryana	Palwal	43	233	139.71	345.75	120.1
Uttar Pradesh	Ghaziabad	1	78	43	192	136.854	Haryana	Palwal	44	321	111.31	570.82	158.815
Uttar Pradesh	Ghaziabad	2	81	30	184	144.882	Haryana	Palwal	45	312	226.1	449.57	152.875
Uttar Pradesh	Ghaziabad	3	95	30	200	179.181	Haryana	Palwal	46	370	267.08	596.59	151.592
Uttar Pradesh	Ghaziabad	4	121	45	226	113.395	Haryana	Palwal	47	145	63.15	271.79	87.2606
Uttar Pradesh	Ghaziabad	5	159	85	292	163.661	Haryana	Palwal	48	74	43.17	118.55	54.5883
Uttar Pradesh	Ghaziabad	8	97	58	134	147.827	Haryana	Palwal	49	72	50.84	84.99	95.3929
Uttar Pradesh	Ghaziabad	9	111	53	221	68.628	Haryana	Palwal	50	100	39.61	137.1	106.507
Uttar Pradesh	Ghaziabad	10	93	58	217	55.7294	Haryana	Palwal	51	160	48.15	383.46	129.999
Uttar Pradesh	Ghaziabad	11	62	13	118	91.372	Haryana	Palwal	52	198	113.87	397.09	126.887
Uttar Pradesh	Ghaziabad	12	75	41	154	160.693	Haryana	Palwal	53	211	126.26	293.34	153.117
Uttar Pradesh	Ghaziabad	13	263	107	420	169.995	Haryana	Palwal	54	127	64.69	261.73	115.627
Uttar Pradesh	Ghaziabad	14	112	40	189	159.358	Haryana	Palwal	55	95	77	121.11	104.661
Uttar Pradesh	Ghaziabad	15	135	67	260	169.943	Haryana	Palwal	57	117	40.27	187.73	94.4785
Uttar Pradesh	Ghaziabad	16	152	69	232	157.531	Haryana	Palwal	58	72	21.96	133.33	46.1827
Uttar Pradesh	Ghaziabad	17	156	41	323	114.52	Haryana	Palwal	59	50	25.96	142.88	52.0001
Uttar Pradesh	Ghaziabad	18	162	21	344	71.0433	Haryana	Palwal	60	67	28.9	140.87	87.2294
Uttar Pradesh	Ghaziabad	19	147	78	263	136.519	Haryana	Palwal	61	72	59.07	88.69	113.298
Uttar Pradesh	Ghaziabad	20	162	56	252	146.073	Haryana	Panchkula	3	28	12.12	43.68	41.1986
Uttar Pradesh	Ghaziabad	21	168	48	328	130.901	Haryana	Panchkula	4	33	16.5	61.92	54.3859
Uttar Pradesh	Ghaziabad	22	151	74	328	171.553	Haryana	Panchkula	5	33	15.96	65.64	54.3434
Uttar Pradesh	Ghaziabad	23	142	68	232	152.184	Haryana	Panchkula	6	36	20.35	59.83	43.2626
Uttar Pradesh	Ghaziabad	24	197	81	334	134.925	Haryana	Panchkula	7	46	30.86	60.38	34.3299
Uttar Pradesh	Ghaziabad	25	181	74	323	168.53	Haryana	Panchkula	8	40	21.09	65.22	44.5164
Uttar Pradesh	Ghaziabad	26	248	75	450	168.955	Haryana	Panchkula	10	56	29.46	84.91	51.3869
Uttar Pradesh	Ghaziabad	27	277	119	421	194.425	Haryana	Panchkula	11	44	17.29	65.64	54.5091
Uttar Pradesh	Ghaziabad	28	340	91	763	206.681	Haryana	Panchkula	12	43	15.29	59.56	56.7809
Uttar Pradesh	Ghaziabad	29	352	126	706	214.418	Haryana	Panchkula	13	50	17.26	94.27	59.4104
Uttar Pradesh	Ghaziabad	30	344	120	555	220.573	Haryana	Panchkula	14	56	22.25	82.94	54.1101
Uttar Pradesh	Ghaziabad	31	204	127	336	192.687	Haryana	Panchkula	15	64	33.54	91.09	59.0704
Uttar Pradesh	Ghaziabad	32	232	109	502	187.692	Haryana	Panchkula	17	71	47.92	90.22	39.4381
Uttar Pradesh	Ghaziabad	33	193	116	277	141.145	Haryana	Panchkula	18	57	16.24	93.25	54.7372
Uttar Pradesh	Ghaziabad	34	143	87	211	57.913	Haryana	Panchkula	19	52	32.07	72.05	48.1222
Uttar Pradesh	Ghaziabad	35	101	23	349	102.679	Haryana	Panchkula	20	45	12.67	75.45	56.5821
Uttar Pradesh	Ghaziabad	36	423	176	780	128.917	Haryana	Panchkula	21	39	14.48	73.9	55.3311
Uttar Pradesh	Ghaziabad	37	176	45	458	127.007	Haryana	Panchkula	22	40	15.39	59	47.3159
Uttar Pradesh	Ghaziabad	38	234	64	1479	175.627	Haryana	Panchkula	23	41	14.06	74.3	45.256
Uttar Pradesh	Ghaziabad	40	316	99	526	246.561	Haryana	Panchkula	24	67	19.34	112.14	43.8038
Uttar Pradesh	Ghaziabad	41	302	148	526	241.31	Haryana	Panchkula	25	95	70.84	127.11	46.1937
Uttar Pradesh	Ghaziabad	42	298	121	460	274.893	Haryana	Panchkula	26	104	80.07	130.94	54.1562
Uttar Pradesh	Ghaziabad	43	313	145	486	275.946	Haryana	Panchkula	27	118	40.14	381.1	61.6208
Uttar Pradesh	Ghaziabad	44	296	197	396	210.215	Haryana	Panchkula	28	114	54.35	272.02	60.7758
Uttar Pradesh	Ghaziabad	45	163	83	344	154.001	Haryana	Panchkula	29	97	50.29	161.3	81.4739
Uttar Pradesh	Ghaziabad	46	103	64	183	138.218	Haryana	Panchkula	31	95	32.13	150.22	52.702
Uttar Pradesh	Ghaziabad	47	121	50	280	120.567	Haryana	Panchkula	32	90	29.05	146.44	48.92
Uttar Pradesh	Ghaziabad	48	144	67	233	148.244	Haryana	Panchkula	33	79	15.93	132.43	48.2845
Uttar Pradesh	Ghaziabad	49	202	84	353	159.498	Haryana	Panchkula	34	94	19.91	219.34	66.7993
Uttar Pradesh	Ghaziabad	50	221	129	286	131.566	Haryana	Panchkula	35	76	37.08	134.12	60.6955
Uttar Pradesh	Ghaziabad	51	261	175	385	154.685	Haryana	Panchkula	36	46	27.66	65.48	49.7272
Uttar Pradesh	Ghaziabad	52	204	51	399	133.4	Haryana	Panchkula	37	39	21.38	53.48	37.7645
Uttar Pradesh	Ghaziabad	53	163	86	281	155.905	Haryana	Panchkula	38	48	27.02	82.86	31.0551
Uttar Pradesh	Ghaziabad	54	206	51	458	129.161	Haryana	Panchkula	39	40	15.56	68.02	36.2429
Uttar Pradesh	Ghaziabad	55	103	59	179	121.561	Haryana	Panchkula	40	35	18.69	57.69	47.7471
Uttar Pradesh	Ghaziabad	56	212	79	549	169.392	Haryana	Panchkula	41	52	10.06	109.75	54.8023
Uttar Pradesh	Ghaziabad	57	275	111	549	206.828	Haryana	Panchkula	42	74	23.78	114.05	83.4486
Uttar Pradesh	Ghaziabad	58	238	56	400	199.285	Haryana	Panchkula	43	69	28.93	117.9	82.5364
Uttar Pradesh	Ghaziabad	59	243	106	435	222.744	Haryana	Panchkula	44	56	27.1	89.77	75.5277
Uttar Pradesh	Ghaziabad	60	246	121	374	206.209	Haryana	Panchkula	45	51	18.49	99.63	88.4418
Uttar Pradesh	Ghaziabad	61	218	83	345	177.481	Haryana	Panchkula	46	58	10.88	116.07	60.2241
Uttar Pradesh	Greater Noida	1	76	50	149	136.854	Haryana	Panchkula	47	59	26.2	87.84	42.6934
Uttar Pradesh	Greater Noida	2	84	40	139	144.882	Haryana	Panchkula	48	35	19.38	55.91	52.8678
Uttar Pradesh	Greater Noida	3	49	32	100	179.181	Haryana	Panchkula	49	54	29.48	78.89	64.6277
Uttar Pradesh	Greater Noida	4	100	49	187	113.395	Haryana	Panchkula	51	66	25.09	105.35	69.668
Uttar Pradesh	Greater Noida	5	115	57	195	163.661	Haryana	Panchkula	52	57	16.5	95.46	78.2913
Uttar Pradesh	Greater Noida	6	101	45	163	172.453	Haryana	Panchkula	53	68	22.24	101.42	66.2051
Uttar Pradesh	Greater Noida	7	96	57	144	164.647	Haryana	Panchkula	54	71	35.35	100.25	34.6806
Uttar Pradesh	Greater Noida	8	145	83	257	147.827	Haryana	Panchkula	60	33	13.59	55.42	59.2128
Uttar Pradesh	Greater Noida	9	104	48	154	68.628	Haryana	Panipat	1	39	27.14	55.47	37.9998
Uttar Pradesh	Greater Noida	10	88	55	145	55.7294	Haryana	Panipat	2	50	29.94	85.9	43.5084
Uttar Pradesh	Greater Noida	11	63	17	107	91.372	Haryana	Panipat	4	43	24.65	81.02	54.8006
Uttar Pradesh	Greater Noida	12	93	52	176	160.693	Haryana	Panipat	5	77	29.84	124.52	58.3991
Uttar Pradesh	Greater Noida	13	133	67	286	169.995	Haryana	Panipat	6	73	48.24	130.73	61.2521
Uttar Pradesh	Greater Noida	14	98	50	144	159.358	Haryana	Panipat	7	67	48.07	103.44	45.583
Uttar Pradesh	Greater Noida	15	131	54	260	169.943	Haryana	Panipat	8	44	28.77	88.83	60.4973
Uttar Pradesh	Greater Noida	16	137	55	212	157.531	Haryana	Panipat	9	82	17.66	125.97	56.8463
Uttar Pradesh	Greater Noida	17	139	46	217	114.52	Haryana	Panipat	10	118	62.12	150.13	60.7606
Uttar Pradesh	Greater Noida	18	139	52	281	71.0433	Haryana	Panipat	12	154	91.74	221.3	74.7567
Uttar Pradesh	Greater Noida	19	141	65	211	136.519	Haryana	Panipat	14	134	83.15	181.9	73.5795
Uttar Pradesh	Greater Noida	20	166	81	255	146.073	Haryana	Panipat	16	150	117.11	189.48	75.1085
Uttar Pradesh	Greater Noida	21	157	53	282	130.901	Haryana	Panipat	17	106	85.18	136.67	70.0669
Uttar Pradesh	Greater Noida	22	112	44	182	171.553	Haryana	Panipat	18	102	57.17	137.15	78.4626
Uttar Pradesh	Greater Noida	23	132	68	269	152.184	Haryana	Panipat	19	104	52.52	148.65	65.1809
Uttar Pradesh	Greater Noida	24	167	76	260	134.925	Haryana	Panipat	20	118	81.13	157.06	72.0523
Uttar Pradesh	Greater Noida	25	166	63	279	168.53	Haryana	Panipat	21	80	35.01	159.84	73.5017
Uttar Pradesh	Greater Noida	26	207	124	297	168.955	Haryana	Panipat	22	109	27.7	158.38	69.6918
Uttar Pradesh	Greater Noida	27	220	131	281	194.425	Haryana	Panipat	23	127	30.7	191.77	67.4875
Uttar Pradesh	Greater Noida	28	207	90	347	206.681	Haryana	Panipat	24	172	91.08	217.48	71.5861
Uttar Pradesh	Greater Noida	29	268	142	455	214.418	Haryana	Panipat	25	126	83.19	180.72	90.1024
Uttar Pradesh	Greater Noida	30	252	139	360	220.573	Haryana	Panipat	26	149	110.03	281.26	85.2
Uttar Pradesh	Greater Noida	31	220	124	294	192.687	Haryana	Panipat	28	229	152.98	285.83	91.4091
Uttar Pradesh	Greater Noida	32	256	128	419	187.692	Haryana	Panipat	29	289	246.62	389.18	112.897
Uttar Pradesh	Greater Noida	33	196	126	302	141.145	Haryana	Panipat	30	340	290.18	393.61	116.519
Uttar Pradesh	Greater Noida	34	157	103	209	57.913	Haryana	Panipat	31	309	186.68	396.6	85.4676
Uttar Pradesh	Greater Noida	35	96	27	331	102.679	Haryana	Panipat	32	245	130.92	457.05	68.8882
Uttar Pradesh	Greater Noida	36	453	186	985	128.917	Haryana	Panipat	33	294	62.91	416.23	63.0018
Uttar Pradesh	Greater Noida	37	173	48	333	127.007	Haryana	Panipat	34	646	382.07	991.5	60.2707
Uttar Pradesh	Greater Noida	38	165	77	282	175.627	Haryana	Panipat	35	369	51.3	925.4	70.9571
Uttar Pradesh	Greater Noida	39	407	229	898	228.251	Haryana	Panipat	37	206	104	290.3	69.7521
Uttar Pradesh	Greater Noida	40	336	125	511	246.561	Haryana	Panipat	38	152	18.7	199.9	53.6741
Uttar Pradesh	Greater Noida	41	307	201	438	241.31	Haryana	Panipat	39	88	48.5	143.7	45.8687
Uttar Pradesh	Greater Noida	42	294	133	504	274.893	Haryana	Panipat	41	259	46.8	454.5	53.1658
Uttar Pradesh	Greater Noida	43	274	128	361	275.946	Haryana	Panipat	42	362	258.1	477.3	72.7664
Uttar Pradesh	Greater Noida	44	281	198	527	210.215	Haryana	Panipat	43	340	147.6	522.3	88.2375
Uttar Pradesh	Greater Noida	45	154	87	269	154.001	Haryana	Panipat	44	255	123.9	519.8	109.525
Uttar Pradesh	Greater Noida	46	103	69	159	138.218	Haryana	Panipat	45	214	161.8	269.4	119.933
Uttar Pradesh	Greater Noida	47	136	46	246	120.567	Haryana	Panipat	46	216	119	307.4	80.1702
Uttar Pradesh	Greater Noida	48	146	64	238	148.244	Haryana	Panipat	47	113	24.1	158.2	55.2454
Uttar Pradesh	Greater Noida	49	173	88	259	159.498	Haryana	Panipat	48	63	27.6	149.7	53.1448
Uttar Pradesh	Greater Noida	50	201	123	278	131.566	Haryana	Panipat	49	97	46.2	173	74.2182
Uttar Pradesh	Greater Noida	51	229	165	318	154.685	Haryana	Panipat	50	174	62.5	268	83.6349
Uttar Pradesh	Greater Noida	52	230	86	350	133.4	Haryana	Panipat	51	198	151.5	251.6	85.3802
Uttar Pradesh	Greater Noida	53	155	76	249	155.905	Haryana	Panipat	52	173	94.3	244.5	83.5677
Uttar Pradesh	Greater Noida	54	185	66	292	129.161	Haryana	Panipat	54	90	44.7	132.1	50.0882
Uttar Pradesh	Greater Noida	55	108	46	170	121.561	Haryana	Panipat	55	69	34.9	106.6	59.561
Uttar Pradesh	Greater Noida	56	148	93	217	169.392	Haryana	Panipat	56	85	57.7	102.7	55.3655
Uttar Pradesh	Greater Noida	57	231	99	365	206.828	Haryana	Panipat	57	71	31.7	140.4	35.0374
Uttar Pradesh	Greater Noida	58	190	68	328	199.285	Haryana	Panipat	58	48	17.8	91.2	62.2786
Uttar Pradesh	Greater Noida	59	199	90	285	222.744	Haryana	Panipat	59	33	17.1	68.2	82.8867
Uttar Pradesh	Greater Noida	60	233	151	320	206.209	Haryana	Panipat	60	53	39.6	75	74.6966
Uttar Pradesh	Greater Noida	61	207	115	256	177.481	Haryana	Panipat	61	65	44.4	81.5	74.7546
Uttar Pradesh	Hapur	5	76	38	159	136.382	Haryana	Sirsa	1	59	34.54	82.01	22.5011
Uttar Pradesh	Hapur	6	86	21	162	128.318	Haryana	Sirsa	2	76	19.75	108.13	25.805
Uttar Pradesh	Hapur	7	97	57	154	120.73	Haryana	Sirsa	4	28	18.64	59.76	19.3851
Uttar Pradesh	Hapur	9	108	56	176	59.4605	Haryana	Sirsa	5	57	35.26	86.76	31.4832
Uttar Pradesh	Hapur	10	87	48	134	53.3925	Haryana	Sirsa	6	69	44.66	104.23	36.4483
Uttar Pradesh	Hapur	11	88	49	134	82.3702	Haryana	Sirsa	8	46	31.85	70.74	33.3609
Uttar Pradesh	Hapur	16	137	82	199	128.705	Haryana	Sirsa	9	75	48.82	119.57	40.3969
Uttar Pradesh	Hapur	17	136	59	223	88.2707	Haryana	Sirsa	10	88	58.57	155.66	50.2316
Uttar Pradesh	Hapur	18	133	56	223	66.4604	Haryana	Sirsa	11	112	24.63	164.17	47.0145
Uttar Pradesh	Hapur	19	124	60	205	104.848	Haryana	Sirsa	12	96	50.35	144.18	42.3272
Uttar Pradesh	Hapur	20	162	54	303	112.432	Haryana	Sirsa	13	136	65.86	203.88	52.616
Uttar Pradesh	Hapur	21	151	49	256	106.793	Haryana	Sirsa	14	130	21.36	170.02	45.3004
Uttar Pradesh	Hapur	22	153	48	274	143.314	Haryana	Sirsa	16	178	86.05	278.26	54.1637
Uttar Pradesh	Hapur	23	169	70	512	122.833	Haryana	Sirsa	17	204	109.96	352.74	46.9579
Uttar Pradesh	Hapur	24	185	47	318	116.286	Haryana	Sirsa	21	118	45.61	250.77	58.079
Uttar Pradesh	Hapur	32	218	106	371	154.516	Haryana	Sirsa	22	146	70.71	221.51	54.261
Uttar Pradesh	Hapur	33	180	100	256	129.328	Haryana	Sirsa	23	156	55.49	238.15	42.7323
Uttar Pradesh	Hapur	34	145	64	216	59.6356	Haryana	Sirsa	25	175	30.1	255.99	55.5017
Uttar Pradesh	Hapur	35	68	18	435	87.9032	Haryana	Sirsa	26	215	46.82	274.37	56.1547
Uttar Pradesh	Hapur	36	478	130	899	112.193	Haryana	Sirsa	27	220	91.52	442.5	59.7807
Uttar Pradesh	Hapur	37	192	39	390	121.878	Haryana	Sirsa	28	296	101.8	784.7	67.6656
Uttar Pradesh	Hapur	38	182	55	301	147.787	Haryana	Sirsa	29	232	178	373.2	42.9222
Uttar Pradesh	Hapur	39	284	152	437	177.585	Haryana	Sirsa	30	168	84.4	316.7	47.5424
Uttar Pradesh	Hapur	40	207	75	367	194.238	Haryana	Sirsa	31	219	154.9	307.7	63.7337
Uttar Pradesh	Hapur	41	219	96	443	189.738	Haryana	Sirsa	36	187	47.7	472.9	20.8044
Uttar Pradesh	Hapur	42	290	196	485	227.573	Haryana	Sirsa	37	128	24.6	337.6	13.0428
Uttar Pradesh	Hapur	43	268	172	364	228.432	Haryana	Sirsa	38	33	12.5	53.5	14.9672
Uttar Pradesh	Hapur	44	335	258	364	178.045	Haryana	Sirsa	39	32	17.4	56.7	30.8314
Uttar Pradesh	Hapur	45	120	57	233	124.125	Haryana	Sirsa	40	37	13.2	104.5	49.5509
Uttar Pradesh	Hapur	46	97	49	165	117.137	Haryana	Sirsa	41	88	26.9	176.4	51.4784
Uttar Pradesh	Hapur	47	120	17	210	117.535	Haryana	Sirsa	42	107	48.3	184.6	63.2064
Uttar Pradesh	Hapur	48	177	50	277	138.068	Haryana	Sirsa	43	228	106.2	317.2	69.4673
Uttar Pradesh	Hapur	49	239	146	361	140.672	Haryana	Sirsa	44	197	95.3	297.7	97.7957
Uttar Pradesh	Hapur	50	212	129	287	120.205	Haryana	Sirsa	45	252	106.1	426.7	148.706
Uttar Pradesh	Hapur	51	236	130	318	142.556	Haryana	Sirsa	46	69	38	134	87.7386
Uttar Pradesh	Hapur	52	242	49	416	124.231	Haryana	Sirsa	47	27	10	49.5	60.2763
Uttar Pradesh	Hapur	53	211	72	346	136.288	Haryana	Sirsa	48	33	16.9	71	50.3929
Uttar Pradesh	Hapur	54	173	44	289	119.642	Haryana	Sirsa	49	59	17.4	222	42.041
Uttar Pradesh	Hapur	55	102	36	241	113.243	Haryana	Sirsa	51	143	52.7	228.6	69.6085
Uttar Pradesh	Hapur	56	218	76	345	146.344	Haryana	Sirsa	52	93	63.3	138.6	86.0777
Uttar Pradesh	Hapur	57	220	62	339	170.272	Haryana	Sirsa	53	83	64.2	110.7	93.722
Uttar Pradesh	Hapur	58	233	61	412	166.904	Haryana	Sirsa	54	63	28.6	118.7	52.0291
Uttar Pradesh	Hapur	59	210	72	386	199.688	Haryana	Sirsa	55	66	29.3	112	51.7447
Uttar Pradesh	Hapur	60	271	125	473	195.733	Haryana	Sirsa	56	68	19.9	127.9	57.658
Uttar Pradesh	Hapur	61	237	90	350	164.606	Haryana	Sirsa	57	51	34.3	82.5	46.1658
Uttar Pradesh	Kanpur	1	55	38	78	53.5716	Haryana	Sirsa	59	27	12	61	69.5967
Uttar Pradesh	Kanpur	2	86	41	239	40.5476	Haryana	Sirsa	60	38	23.2	68.3	63.1605
Uttar Pradesh	Kanpur	3	93	50	190	24.403	Haryana	Sirsa	61	53	24.8	180.9	69.5588
Uttar Pradesh	Kanpur	4	64	25	139	26.8444	Haryana	Yamunanagar	1	38	13.39	88.27	31.6071
Uttar Pradesh	Kanpur	5	68	41	144	28.5806	Haryana	Yamunanagar	2	42	25.83	81.01	37.9801
Uttar Pradesh	Kanpur	6	87	43	201	49.1602	Haryana	Yamunanagar	3	64	47.76	97.65	42.7856
Uttar Pradesh	Kanpur	7	106	46	281	48.6847	Haryana	Yamunanagar	5	56	30.35	81.4	56.1365
Uttar Pradesh	Kanpur	8	101	49	194	38.4474	Haryana	Yamunanagar	6	66	44.46	95.42	54.1116
Uttar Pradesh	Kanpur	9	87	36	144	34.1758	Haryana	Yamunanagar	7	79	64.36	91.9	40.7315
Uttar Pradesh	Kanpur	10	79	52	99	64.8496	Haryana	Yamunanagar	8	75	49.74	117.39	51.4121
Uttar Pradesh	Kanpur	11	87	66	117	71.9694	Haryana	Yamunanagar	9	111	69.93	202.02	41.6548
Uttar Pradesh	Kanpur	12	68	23	124	35.9989	Haryana	Yamunanagar	10	139	67.42	202.02	53.7287
Uttar Pradesh	Kanpur	13	62	34	101	74.7439	Haryana	Yamunanagar	11	153	90.08	312.16	47.6276
Uttar Pradesh	Kanpur	14	89	60	170	106.574	Haryana	Yamunanagar	12	134	55.26	242.28	55.254
Uttar Pradesh	Kanpur	15	152	57	299	105.682	Haryana	Yamunanagar	13	136	73.08	223.76	57.4905
Uttar Pradesh	Kanpur	16	116	48	193	64.9157	Haryana	Yamunanagar	14	138	82.73	257.82	54.3169
Uttar Pradesh	Kanpur	17	106	46	159	46.5242	Haryana	Yamunanagar	15	144	108.21	261.3	55.9175
Uttar Pradesh	Kanpur	18	201	54	572	47.3885	Haryana	Yamunanagar	17	100	71.48	157.75	45.8804
Uttar Pradesh	Kanpur	19	120	41	358	47.7476	Haryana	Yamunanagar	18	108	64.19	168.01	60.7833
Uttar Pradesh	Kanpur	20	156	68	392	72.2958	Haryana	Yamunanagar	19	133	42.17	266.01	48.459
Uttar Pradesh	Kanpur	21	129	81	301	71.7547	Haryana	Yamunanagar	20	136	82.64	199.95	52.7673
Uttar Pradesh	Kanpur	22	131	61	219	79.3164	Haryana	Yamunanagar	21	137	61.48	211.86	57.008
Uttar Pradesh	Kanpur	23	266	95	614	102.19	Haryana	Yamunanagar	22	135	48.97	246.51	54.1631
Uttar Pradesh	Kanpur	24	225	82	516	87.0367	Haryana	Yamunanagar	23	169	58.36	326.15	46.9896
Uttar Pradesh	Kanpur	25	248	73	533	92.2822	Haryana	Yamunanagar	24	137	80.37	256.55	45.5222
Uttar Pradesh	Kanpur	26	222	94	415	84.5039	Haryana	Yamunanagar	25	147	87.66	290.07	50.6033
Uttar Pradesh	Kanpur	27	329	164	780	94.9989	Haryana	Yamunanagar	26	170	19.62	281.71	60.8787
Uttar Pradesh	Kanpur	28	281	150	442	92.0285	Haryana	Yamunanagar	27	254	151.54	830.4	63.8826
Uttar Pradesh	Kanpur	29	301	135	481	88.0599	Haryana	Yamunanagar	28	171	62.6	298.4	60.097
Uttar Pradesh	Kanpur	30	245	78	683	92.3616	Haryana	Yamunanagar	29	152	91.2	294.3	84.9326
Uttar Pradesh	Kanpur	31	263	102	493	98.6737	Haryana	Yamunanagar	30	178	130.9	241.7	89.645
Uttar Pradesh	Kanpur	32	270	110	673	107.72	Haryana	Yamunanagar	31	169	130.9	246.4	62.1459
Uttar Pradesh	Kanpur	33	309	139	530	114.369	Haryana	Yamunanagar	32	158	119.6	240	52.1065
Uttar Pradesh	Kanpur	34	212	96	341	80.1685	Haryana	Yamunanagar	33	193	129.3	474.8	49.0622
Uttar Pradesh	Kanpur	35	228	182	318	49.5336	Haryana	Yamunanagar	34	279	102.3	606.4	58.0474
Uttar Pradesh	Kanpur	45	140	55	282	99.1081	Haryana	Yamunanagar	35	163	61.1	318.7	64.2548
Uttar Pradesh	Kanpur	46	140	69	236	84.1529	Haryana	Yamunanagar	36	102	47.8	272	53.0739
Uttar Pradesh	Kanpur	47	98	43	140	66.894	Haryana	Yamunanagar	37	136	58.6	185.6	42.9213
Uttar Pradesh	Kanpur	48	151	95	317	75.2069	Haryana	Yamunanagar	38	99	61	156.8	31.8414
Uttar Pradesh	Kanpur	49	229	103	385	76.8307	Haryana	Yamunanagar	39	63	43.1	103.2	38.0045
Uttar Pradesh	Kanpur	50	182	111	334	99.5531	Haryana	Yamunanagar	40	66	31.9	125.6	49.0454
Uttar Pradesh	Kanpur	51	202	84	299	100.05	Haryana	Yamunanagar	41	121	73.8	155.2	46.7597
Uttar Pradesh	Kanpur	52	248	84	430	94.6448	Haryana	Yamunanagar	42	141	107.7	188.7	72.1741
Uttar Pradesh	Kanpur	53	182	79	368	102.515	Haryana	Yamunanagar	43	151	80.2	208.6	81.0644
Uttar Pradesh	Kanpur	54	144	75	236	98.3527	Haryana	Yamunanagar	44	124	70.3	311.6	93.2493
Uttar Pradesh	Kanpur	55	122	36	220	75.9286	Haryana	Yamunanagar	46	141	67.1	208.7	73.066
Uttar Pradesh	Kanpur	56	138	86	224	97.2094	Haryana	Yamunanagar	48	50	31.3	91.2	46.6693
Uttar Pradesh	Kanpur	57	208	121	394	116.997	Haryana	Yamunanagar	49	127	37.1	198.5	69.9877
Uttar Pradesh	Kanpur	58	211	77	349	128.486	Haryana	Yamunanagar	50	148	97.3	221.9	70.2052
Uttar Pradesh	Kanpur	59	190	108	278	126.271	Haryana	Yamunanagar	51	172	62.3	280.3	66.4417
Uttar Pradesh	Kanpur	60	155	89	312	122.823	Haryana	Yamunanagar	52	155	95.8	230.4	74.102
Uttar Pradesh	Kanpur	61	234	165	400	135.436	Haryana	Yamunanagar	53	154	49.8	519.8	84.9912
Uttar Pradesh	Lucknow	1	73	20.41	99.71	66.6922	Haryana	Yamunanagar	54	99	48.5	133.4	36.5492
Uttar Pradesh	Lucknow	2	68	29.91	94.27	66.9003	Haryana	Yamunanagar	55	63	26.6	98.2	42.0942
Uttar Pradesh	Lucknow	3	85.5	36.48	134.79	31.4813	Haryana	Yamunanagar	56	99	61.2	173.2	39.3682
Uttar Pradesh	Lucknow	4	88	25.44	137.435	30.7028	Haryana	Yamunanagar	57	75	27.3	131.6	29.3511
Uttar Pradesh	Lucknow	5	82	18.5	141.285	36.7277	Haryana	Yamunanagar	60	75	33.2	187.7	50.0288
Uttar Pradesh	Lucknow	6	99	34.51	144.89	48.6437	Haryana	Yamunanagar	61	75	42.1	125.8	70.5692
Uttar Pradesh	Lucknow	7	99.5	33.47	151.29	60.9446	Jharkhand	Jorapokhar	4	43	22.2	83.4	105.078
Uttar Pradesh	Lucknow	8	108	37.66	163.08	70.6398	Jharkhand	Jorapokhar	5	57	39.7	66.8	73.6758
Uttar Pradesh	Lucknow	9	91.5	35.52	139.665	64.2138	Jharkhand	Jorapokhar	6	56	36.5	77.5	71.9076
Uttar Pradesh	Lucknow	10	92.5	42.9	132.67	76.6553	Jharkhand	Jorapokhar	7	50	30.2	75.8	75.522
Uttar Pradesh	Lucknow	11	110	82.29	157.79	67.3915	Jharkhand	Jorapokhar	8	40	24.6	57	101.179
Uttar Pradesh	Lucknow	12	64.5	11.65	112.81	36.8645	Jharkhand	Jorapokhar	9	43	24.3	65.9	56.6708
Uttar Pradesh	Lucknow	13	55	23.72	88.63	76.3957	Jharkhand	Jorapokhar	11	53	27	111.5	85.5763
Uttar Pradesh	Lucknow	14	96.5	55.39	146.265	102.914	Jharkhand	Jorapokhar	12	54	39.2	72.5	76.1654
Uttar Pradesh	Lucknow	15	109	86.25	153.59	95.8653	Jharkhand	Jorapokhar	13	45	21.9	100.2	85.4119
Uttar Pradesh	Lucknow	16	135	68.43	245.21	92.5432	Jharkhand	Jorapokhar	14	60	42.4	108.1	66.3957
Uttar Pradesh	Lucknow	17	126	76.78	186.69	58.7854	Jharkhand	Jorapokhar	15	71	54.9	94.5	93.8493
Uttar Pradesh	Lucknow	18	123.5	48.21	204.05	73.0951	Jharkhand	Jorapokhar	16	73	53.3	133	88.6192
Uttar Pradesh	Lucknow	19	116	54.13	193.955	54.0643	Jharkhand	Jorapokhar	17	61	47.6	108.4	87.726
Uttar Pradesh	Lucknow	20	114	47.19	191.495	74.1223	Jharkhand	Jorapokhar	20	45	25.7	183.9	96.2233
Uttar Pradesh	Lucknow	21	107	37.63	164.47	73.9598	Jharkhand	Jorapokhar	21	32	13.9	43.1	76.6321
Uttar Pradesh	Lucknow	22	86	34.9	156.65	69.641	Jharkhand	Jorapokhar	22	54	32.5	118.8	82.558
Uttar Pradesh	Lucknow	23	134	88.59	203.49	98.4193	Jharkhand	Jorapokhar	23	64	41.2	97.6	77.7403
Uttar Pradesh	Lucknow	24	171	103.03	319.18	99.5339	Jharkhand	Jorapokhar	24	34	19.4	78.5	62.2639
Uttar Pradesh	Lucknow	25	205	123.07	304.06	93.1967	Jharkhand	Jorapokhar	25	27	12.2	64.5	59.2459
Uttar Pradesh	Lucknow	26	186	125.5	284.71	86.0491	Jharkhand	Jorapokhar	26	23	10.4	39.6	57.6916
Uttar Pradesh	Lucknow	28	155	84.64	297.975	75.9622	Jharkhand	Jorapokhar	27	50	22.5	123.7	76.1611
Uttar Pradesh	Lucknow	29	162.5	60.76	271.695	73.247	Jharkhand	Jorapokhar	28	52	31.9	97.8	72.3848
Uttar Pradesh	Lucknow	30	167	94.59	236.35	79.7683	Jharkhand	Jorapokhar	29	59	33.2	91.6	104.375
Uttar Pradesh	Lucknow	31	157	75.62	250.125	84.6044	Jharkhand	Jorapokhar	30	54	40.2	76.2	112.374
Uttar Pradesh	Lucknow	32	185	101.23	286.24	89.9109	Jharkhand	Jorapokhar	32	69	50	87.1	125.2
Uttar Pradesh	Lucknow	33	186	106.43	286.31	110.351	Jharkhand	Jorapokhar	33	64	50.1	76	129.171
Uttar Pradesh	Lucknow	35	174	117.15	222.46	60.1628	Jharkhand	Jorapokhar	34	85	59.2	111.3	111.037
Uttar Pradesh	Lucknow	36	117	41.89	216.71	68.9728	Jharkhand	Jorapokhar	35	81	51.5	117.9	96.5967
Uttar Pradesh	Lucknow	38	247.5	82.49	973.29	97.5353	Jharkhand	Jorapokhar	36	79	54.8	133.1	78.4202
Uttar Pradesh	Lucknow	39	441	125.5	1101	99.8848	Jharkhand	Jorapokhar	37	74	56.3	102	79.8814
Uttar Pradesh	Lucknow	41	227	102.54	474.43	112.29	Jharkhand	Jorapokhar	38	89	53.4	152.4	96.2837
Uttar Pradesh	Lucknow	42	163	101.39	294.1	121.699	Jharkhand	Jorapokhar	39	79	52.9	169.5	109.345
Uttar Pradesh	Lucknow	43	219.5	132.98	357.655	129.45	Jharkhand	Jorapokhar	40	44	26.3	116.4	43.5229
Uttar Pradesh	Lucknow	44	268	120.4	399.2	106.428	Jharkhand	Jorapokhar	41	43	26.6	88.4	53.1667
Uttar Pradesh	Lucknow	45	187	77.74	300.915	83.8562	Jharkhand	Jorapokhar	42	53	32.1	329.3	81.1239
Uttar Pradesh	Lucknow	46	130	62.47	194.32	64.2016	Jharkhand	Jorapokhar	43	64	43	88.2	81.9446
Uttar Pradesh	Lucknow	47	103	43.44	151.83	69.8363	Jharkhand	Jorapokhar	45	90	67.4	130.3	105.945
Uttar Pradesh	Lucknow	48	90	58.21	163.13	92.6836	Jharkhand	Jorapokhar	46	84	65.2	118.6	122.12
Uttar Pradesh	Lucknow	49	187	76.76	320.115	87.6124	Jharkhand	Jorapokhar	47	80	56.1	107.3	118.299
Uttar Pradesh	Lucknow	50	154	109.15	210.22	94.7329	Jharkhand	Jorapokhar	48	75	49.3	127.6	97.6402
Uttar Pradesh	Lucknow	51	284	176.6	369.7	104.244	Jharkhand	Jorapokhar	49	94	62.3	170.3	83.4682
Uttar Pradesh	Lucknow	52	204	77.04	301.08	85.9853	Jharkhand	Jorapokhar	50	84	53	126.6	84.9829
Uttar Pradesh	Lucknow	53	171.5	92.04	234.815	82.4257	Jharkhand	Jorapokhar	51	101	62.2	156.5	116.066
Uttar Pradesh	Lucknow	54	143.5	81.79	200.895	93.8481	Jharkhand	Jorapokhar	52	164	141.5	175.1	90.0533
Uttar Pradesh	Lucknow	55	111	76.69	143.04	81.2547	Jharkhand	Jorapokhar	56	143	81.6	225	122.453
Uttar Pradesh	Lucknow	56	147	76.21	337.855	91.2523	Jharkhand	Jorapokhar	57	122	80.3	176.2	149.653
Uttar Pradesh	Lucknow	57	233.5	151.4	376.5	106.989	Jharkhand	Jorapokhar	58	136	94.7	165.3	162.93
Uttar Pradesh	Lucknow	58	282	150.2	471.6	116.912	Jharkhand	Jorapokhar	59	109	79.7	185.6	150.612
Uttar Pradesh	Lucknow	59	112	50.48	179.73	106.679	Jharkhand	Jorapokhar	60	101	70.2	127.9	142.147
Uttar Pradesh	Lucknow	60	156.5	74.09	229.11	127.22	Karnataka	Bengaluru	2	15	11.17	35.46	25.8691
Uttar Pradesh	Lucknow	61	185	103.78	260.465	138.81	Karnataka	Bengaluru	4	25	14.16	32.35	29.533
Uttar Pradesh	Moradabad	1	55	28	84	56.4871	Karnataka	Bengaluru	5	31	16	45.82	32.6105
Uttar Pradesh	Moradabad	2	81	46	143	40.6708	Karnataka	Bengaluru	6	20	13.56	32.62	21.1926
Uttar Pradesh	Moradabad	3	99	48	176	48.2503	Karnataka	Bengaluru	7	22	12.87	32.66	33.2492
Uttar Pradesh	Moradabad	4	109	47	229	46.8334	Karnataka	Bengaluru	8	27	11.17	143.75	32.4457
Uttar Pradesh	Moradabad	5	98	40	210	64.3564	Karnataka	Bengaluru	12	27	16.24	47.36	21.5616
Uttar Pradesh	Moradabad	6	113	41	205	49.838	Karnataka	Bengaluru	13	19	11.94	146.52	23.4158
Uttar Pradesh	Moradabad	9	106	65	190	64.8161	Karnataka	Bengaluru	16	18	10.38	41.45	20.3066
Uttar Pradesh	Moradabad	10	93	57	174	62.9233	Karnataka	Bengaluru	17	16	11.42	26.04	21.6558
Uttar Pradesh	Moradabad	11	83	38	148	67.9901	Karnataka	Bengaluru	18	18	10.71	39.94	23.3894
Uttar Pradesh	Moradabad	12	62	19	150	64.5236	Karnataka	Bengaluru	19	15	11.14	29.96	20.9629
Uttar Pradesh	Moradabad	13	130	49	344	80.2151	Karnataka	Bengaluru	20	18	12.7	35.19	18.0908
Uttar Pradesh	Moradabad	14	133	43	257	69.0901	Karnataka	Bengaluru	24	14	10.54	24.28	12.1554
Uttar Pradesh	Moradabad	15	170	56	301	75.8851	Karnataka	Bengaluru	25	17	11.42	32.14	15.7388
Uttar Pradesh	Moradabad	16	152	52	565	67.5567	Karnataka	Bengaluru	26	16	11.56	26.68	19.3045
Uttar Pradesh	Moradabad	17	207	138	252	66.5465	Karnataka	Bengaluru	27	23	11.44	91.45	19.6595
Uttar Pradesh	Moradabad	20	104	55	174	60.278	Karnataka	Bengaluru	28	27	11.05	78.63	22.1886
Uttar Pradesh	Moradabad	21	105	58	277	55.8589	Karnataka	Bengaluru	29	23	13.75	57.52	15.86
Uttar Pradesh	Moradabad	22	98	54	200	58.9916	Karnataka	Bengaluru	30	18	12.3	38.07	14.3093
Uttar Pradesh	Moradabad	23	137	56	589	52.9469	Karnataka	Bengaluru	31	17	11.17	34.44	19.842
Uttar Pradesh	Moradabad	25	127	32	270	64.5612	Karnataka	Bengaluru	32	21	13.34	31.62	23.2757
Uttar Pradesh	Moradabad	26	125	61	241	62.6311	Karnataka	Bengaluru	33	22	15.19	38.7	23.3764
Uttar Pradesh	Moradabad	27	179	70	392	63.4816	Karnataka	Bengaluru	34	21	13.12	38.38	21.8975
Uttar Pradesh	Moradabad	28	156	39	613	76.9029	Karnataka	Bengaluru	35	31	16.33	49.68	30.5305
Uttar Pradesh	Moradabad	29	131	30	332	95.4738	Karnataka	Bengaluru	36	37	15.33	62.1	33.9942
Uttar Pradesh	Moradabad	30	137	65	367	119.695	Karnataka	Bengaluru	37	39	22.11	59.79	31.6861
Uttar Pradesh	Moradabad	31	128	35	385	115.557	Karnataka	Bengaluru	38	46	20.55	74.54	34.4875
Uttar Pradesh	Moradabad	32	189	78	391	127.737	Karnataka	Bengaluru	39	36	19.61	52.17	37.5265
Uttar Pradesh	Moradabad	37	93	17	201	70.8822	Karnataka	Bengaluru	40	30	16.74	51.46	51.303
Uttar Pradesh	Moradabad	38	334	102	1361	93.3101	Karnataka	Bengaluru	41	33	14.39	62.5	36.5135
Uttar Pradesh	Moradabad	39	307	76	1187	112.202	Karnataka	Bengaluru	42	40	21.47	66.38	36.044
Uttar Pradesh	Moradabad	40	241	68	750	128.69	Karnataka	Bengaluru	43	26	12.37	40.5	29.5249
Uttar Pradesh	Moradabad	41	151	85	553	118.633	Karnataka	Bengaluru	44	29	15.43	68.7	23.6752
Uttar Pradesh	Moradabad	42	173	111	240	135.321	Karnataka	Bengaluru	45	23	14.76	41	20.3807
Uttar Pradesh	Moradabad	43	73	50	145	122.014	Karnataka	Bengaluru	46	22	12.53	36.07	18.5063
Uttar Pradesh	Moradabad	45	232	54	434	52.1067	Karnataka	Bengaluru	47	22	11.69	41.48	23.8475
Uttar Pradesh	Moradabad	46	53	21	104	71.5462	Karnataka	Bengaluru	48	24	14.34	38.23	32.6193
Uttar Pradesh	Moradabad	47	91	38	145	82.325	Karnataka	Bengaluru	49	27	16.16	42.57	27.3194
Uttar Pradesh	Moradabad	48	166	85	273	88.7911	Karnataka	Bengaluru	50	23	14.84	36.97	26.745
Uttar Pradesh	Moradabad	49	105	58	152	96.6963	Karnataka	Bengaluru	51	22	13.84	41.06	30.634
Uttar Pradesh	Moradabad	50	122	49	281	95.6012	Karnataka	Bengaluru	52	33	14.12	55.18	27.3234
Uttar Pradesh	Moradabad	51	145	39	406	80.1769	Karnataka	Bengaluru	53	32	13.71	51.76	26.7045
Uttar Pradesh	Moradabad	52	64	24	109	75.3676	Karnataka	Bengaluru	54	25	12.54	57.76	27.9841
Uttar Pradesh	Moradabad	53	91	31	166	63.4779	Karnataka	Bengaluru	55	12	10.61	12.53	21.744
Uttar Pradesh	Moradabad	55	88	24	141	73.2603	Karnataka	Bengaluru	57	12	11.16	12.71	25.0853
Uttar Pradesh	Moradabad	56	65	16	119	78.6616	Karnataka	Bengaluru	61	29	14.3	53.56	15.3297
Uttar Pradesh	Moradabad	57	115	20	452	89.2713	Madhya Pradesh	Bhopal	4	28	15	54	16.2979
Uttar Pradesh	Moradabad	59	94	35	244	140.84	Madhya Pradesh	Bhopal	5	27	15	58	13.9924
Uttar Pradesh	Moradabad	60	143	68	391	122.497	Madhya Pradesh	Bhopal	6	33	18	65	15.0821
Uttar Pradesh	Moradabad	61	183	23	372	94.0968	Madhya Pradesh	Bhopal	7	41	24	99	18.0052
Uttar Pradesh	Muzaffarnagar	1	69	39	146	51.3071	Madhya Pradesh	Bhopal	8	52	37	77	40.7733
Uttar Pradesh	Muzaffarnagar	2	79	44	125	52.6591	Madhya Pradesh	Bhopal	9	37	25	53	41.9021
Uttar Pradesh	Muzaffarnagar	3	92	48	136	60.2587	Madhya Pradesh	Bhopal	10	45	26	109	32.3118
Uttar Pradesh	Muzaffarnagar	4	99	45	183	56.9248	Madhya Pradesh	Bhopal	11	51	26	109	27.7008
Uttar Pradesh	Muzaffarnagar	5	89	32	157	71.5977	Madhya Pradesh	Bhopal	12	50	14	124	29.2798
Uttar Pradesh	Muzaffarnagar	6	144	48	985	54.1352	Madhya Pradesh	Bhopal	13	57	20	152	34.9348
Uttar Pradesh	Muzaffarnagar	7	132	15	295	57.1937	Madhya Pradesh	Bhopal	14	42	23	82	35.2497
Uttar Pradesh	Muzaffarnagar	8	116	54	180	58.6819	Madhya Pradesh	Bhopal	15	50	25	110	35.7907
Uttar Pradesh	Muzaffarnagar	9	104	60	201	58.9839	Madhya Pradesh	Bhopal	16	56	19	119	45.3693
Uttar Pradesh	Muzaffarnagar	10	95	57	235	68.6067	Madhya Pradesh	Bhopal	17	61	23	113	36.3794
Uttar Pradesh	Muzaffarnagar	12	62	24	127	79.6562	Madhya Pradesh	Bhopal	18	69	43	128	27.7996
Uttar Pradesh	Muzaffarnagar	13	123	44	243	78.0336	Madhya Pradesh	Bhopal	19	69	37	102	26.3948
Uttar Pradesh	Muzaffarnagar	14	163	51	349	86.5782	Madhya Pradesh	Bhopal	20	88	60	132	23.2759
Uttar Pradesh	Muzaffarnagar	15	189	71	327	89.1722	Madhya Pradesh	Bhopal	21	98	65	117	36.0024
Uttar Pradesh	Muzaffarnagar	16	224	96	985	87.7174	Madhya Pradesh	Bhopal	22	84	33	116	40.2479
Uttar Pradesh	Muzaffarnagar	17	126	63	246	82.5083	Madhya Pradesh	Bhopal	23	48	27	78	32.1996
Uttar Pradesh	Muzaffarnagar	18	131	72	237	63.2906	Madhya Pradesh	Bhopal	24	54	17	138	43.7528
Uttar Pradesh	Muzaffarnagar	19	95	44	218	66.8928	Madhya Pradesh	Bhopal	25	81	55	175	30.5458
Uttar Pradesh	Muzaffarnagar	20	177	56	313	68.8722	Madhya Pradesh	Bhopal	26	51	34	117	25.1235
Uttar Pradesh	Muzaffarnagar	21	124	30	224	74.6956	Madhya Pradesh	Bhopal	27	71	35	636	21.3023
Uttar Pradesh	Muzaffarnagar	22	169	48	308	81.8947	Madhya Pradesh	Bhopal	29	45	15	201	27.0987
Uttar Pradesh	Muzaffarnagar	23	143	43	272	66.6535	Madhya Pradesh	Bhopal	30	32	13	83	29.2854
Uttar Pradesh	Muzaffarnagar	24	108	42	236	69.0811	Madhya Pradesh	Bhopal	31	78	39	123	33.0147
Uttar Pradesh	Muzaffarnagar	25	125	54	236	64.5567	Madhya Pradesh	Bhopal	32	83	45	116	33.6989
Uttar Pradesh	Muzaffarnagar	26	142	47	360	79.5489	Madhya Pradesh	Bhopal	33	57	19	103	20.6823
Uttar Pradesh	Muzaffarnagar	27	210	59	401	82.0576	Madhya Pradesh	Bhopal	34	44	14	99	21.2815
Uttar Pradesh	Muzaffarnagar	28	199	63	353	78.2224	Madhya Pradesh	Bhopal	35	59	13	128	19.8098
Uttar Pradesh	Muzaffarnagar	29	217	112	1294	97.7591	Madhya Pradesh	Bhopal	36	68	30	120	23.327
Uttar Pradesh	Muzaffarnagar	30	197	72	356	105.43	Madhya Pradesh	Bhopal	37	82	43	147	23.2497
Uttar Pradesh	Muzaffarnagar	31	158	80	296	93.5989	Madhya Pradesh	Bhopal	38	61	13	134	21.2768
Uttar Pradesh	Muzaffarnagar	32	187	95	390	111.144	Madhya Pradesh	Bhopal	39	50	12	151	26.4599
Uttar Pradesh	Muzaffarnagar	33	139	84	240	134.951	Madhya Pradesh	Bhopal	40	100	66	151	45.6218
Uttar Pradesh	Muzaffarnagar	34	92	38	199	73.6733	Madhya Pradesh	Bhopal	41	100	65	181	52.1466
Uttar Pradesh	Muzaffarnagar	35	52	17	183	71.7881	Madhya Pradesh	Bhopal	42	95	32	147	39.4635
Uttar Pradesh	Muzaffarnagar	36	366	134	1279	77.3205	Madhya Pradesh	Bhopal	43	82	26	146	33.8964
Uttar Pradesh	Muzaffarnagar	37	176	55	463	76.3896	Madhya Pradesh	Bhopal	44	91	41	188	35.7298
Uttar Pradesh	Muzaffarnagar	38	391	69	1120	90.5751	Madhya Pradesh	Bhopal	45	84	38	189	43.0236
Uttar Pradesh	Muzaffarnagar	39	323	80	881	82.6403	Madhya Pradesh	Bhopal	46	111	47	194	40.6626
Uttar Pradesh	Muzaffarnagar	40	171	68	396	96.686	Madhya Pradesh	Bhopal	47	111	55	222	43.0827
Uttar Pradesh	Muzaffarnagar	41	225	149	376	93.2992	Madhya Pradesh	Bhopal	48	96	36	155	50.2791
Uttar Pradesh	Muzaffarnagar	42	289	194	464	144.326	Madhya Pradesh	Bhopal	49	78	40	199	43.2262
Uttar Pradesh	Muzaffarnagar	43	263	138	514	110.504	Madhya Pradesh	Bhopal	50	78	36	154	42.5957
Uttar Pradesh	Muzaffarnagar	44	233	152	376	86.1477	Madhya Pradesh	Bhopal	51	72	30	141	34.6681
Uttar Pradesh	Muzaffarnagar	45	188	53	315	63.3788	Madhya Pradesh	Bhopal	52	111	42	204	31.9451
Uttar Pradesh	Muzaffarnagar	46	94	18	194	79.014	Madhya Pradesh	Bhopal	53	120	48	223	37.1327
Uttar Pradesh	Muzaffarnagar	47	80	27	138	68.9217	Madhya Pradesh	Bhopal	54	112	61	199	39.9858
Uttar Pradesh	Muzaffarnagar	48	167	64	255	80.9284	Madhya Pradesh	Bhopal	55	108	64	188	55.6078
Uttar Pradesh	Muzaffarnagar	49	199	106	289	79.5851	Madhya Pradesh	Bhopal	56	96	68	167	44.383
Uttar Pradesh	Muzaffarnagar	50	159	85	261	103.794	Madhya Pradesh	Bhopal	57	89	50	171	45.241
Uttar Pradesh	Muzaffarnagar	51	190	112	261	82.7692	Madhya Pradesh	Bhopal	58	140	79	208	37.2374
Uttar Pradesh	Muzaffarnagar	52	178	56	323	76.0082	Madhya Pradesh	Bhopal	59	116	47	208	39.3682
Uttar Pradesh	Muzaffarnagar	53	217	82	384	77.6472	Madhya Pradesh	Bhopal	60	96	45	160	40.2169
Uttar Pradesh	Muzaffarnagar	54	143	36	286	71.0156	Madhya Pradesh	Bhopal	61	97	34	190	36.4971
Uttar Pradesh	Muzaffarnagar	55	113	45	569	73.2767	Madhya Pradesh	Dewas	3	30	10	102	14.6662
Uttar Pradesh	Muzaffarnagar	56	232	89	569	90.7375	Madhya Pradesh	Dewas	4	32	15	50	12.5024
Uttar Pradesh	Muzaffarnagar	57	186	49	381	100.751	Madhya Pradesh	Dewas	6	34	14	70	15.2777
Uttar Pradesh	Muzaffarnagar	58	221	133	371	113.936	Madhya Pradesh	Dewas	7	39	21	72	16.9919
Uttar Pradesh	Muzaffarnagar	59	220	118	338	154.529	Madhya Pradesh	Dewas	8	47	21	100	26.9245
Uttar Pradesh	Muzaffarnagar	60	220	139	278	139.136	Madhya Pradesh	Dewas	9	56	27	100	34.4414
Uttar Pradesh	Muzaffarnagar	61	175	90	266	105.045	Madhya Pradesh	Dewas	10	48	27	88	29.7795
Uttar Pradesh	Noida	1	63	37	113	136.854	Madhya Pradesh	Dewas	11	51	24	126	29.4157
Uttar Pradesh	Noida	2	72	35	142	144.882	Madhya Pradesh	Dewas	12	40	16	82	25.1216
Uttar Pradesh	Noida	3	55	36	142	179.181	Madhya Pradesh	Dewas	13	39	16	76	35.6074
Uttar Pradesh	Noida	5	117	46	230	163.661	Madhya Pradesh	Dewas	14	70	27	143	30.8549
Uttar Pradesh	Noida	6	80	29	161	172.453	Madhya Pradesh	Dewas	15	67	31	115	31.2867
Uttar Pradesh	Noida	7	83	34	125	164.647	Madhya Pradesh	Dewas	16	52	27	90	46.8167
Uttar Pradesh	Noida	8	124	56	197	147.827	Madhya Pradesh	Dewas	17	60	32	120	41.5893
Uttar Pradesh	Noida	9	108	58	144	68.628	Madhya Pradesh	Dewas	18	49	28	86	31.7251
Uttar Pradesh	Noida	10	83	52	121	55.7294	Madhya Pradesh	Dewas	19	80	60	123	30.9455
Uttar Pradesh	Noida	11	68	12	107	91.372	Madhya Pradesh	Dewas	20	87	64	136	25.1703
Uttar Pradesh	Noida	12	68	36	129	160.693	Madhya Pradesh	Dewas	21	81	45	130	36.1623
Uttar Pradesh	Noida	13	133	52	279	169.995	Madhya Pradesh	Dewas	22	65	29	104	42.4409
Uttar Pradesh	Noida	14	93	49	150	159.358	Madhya Pradesh	Dewas	23	36	17	85	35.9273
Uttar Pradesh	Noida	15	125	57	196	169.943	Madhya Pradesh	Dewas	24	36	13	72	41.4569
Uttar Pradesh	Noida	16	147	74	194	157.531	Madhya Pradesh	Dewas	25	63	38	110	41.15
Uttar Pradesh	Noida	17	137	42	219	114.52	Madhya Pradesh	Dewas	26	40	16	65	23.0244
Uttar Pradesh	Noida	18	142	54	230	71.0433	Madhya Pradesh	Dewas	30	29	13	64	18.9388
Uttar Pradesh	Noida	19	143	88	243	136.519	Madhya Pradesh	Dewas	31	55	28	85	24.6721
Uttar Pradesh	Noida	20	163	56	257	146.073	Madhya Pradesh	Dewas	32	56	34	82	27.4017
Uttar Pradesh	Noida	21	147	51	287	130.901	Madhya Pradesh	Dewas	36	44	20	76	22.6635
Uttar Pradesh	Noida	22	118	37	173	171.553	Madhya Pradesh	Dewas	37	43	19	86	20.9882
Uttar Pradesh	Noida	23	111	59	211	152.184	Madhya Pradesh	Dewas	38	36	19	73	23.7569
Uttar Pradesh	Noida	24	175	99	232	134.925	Madhya Pradesh	Dewas	39	28	11	58	24.8031
Uttar Pradesh	Noida	25	157	75	265	168.53	Madhya Pradesh	Dewas	40	70	35	97	34.7171
Uttar Pradesh	Noida	26	206	108	757	168.955	Madhya Pradesh	Dewas	41	76	39	114	50.0533
Uttar Pradesh	Noida	27	233	115	367	194.425	Madhya Pradesh	Dewas	42	54	26	79	37.8438
Uttar Pradesh	Noida	28	215	85	298	206.681	Madhya Pradesh	Dewas	43	49	28	66	31.2599
Uttar Pradesh	Noida	29	246	133	410	214.418	Madhya Pradesh	Dewas	44	55	35	116	35.4232
Uttar Pradesh	Noida	30	268	74	433	220.573	Madhya Pradesh	Dewas	45	59	43	84	43.2173
Uttar Pradesh	Noida	31	229	142	360	192.687	Madhya Pradesh	Dewas	46	63	38	93	40.0935
Uttar Pradesh	Noida	32	242	118	417	187.692	Madhya Pradesh	Dewas	47	72	49	111	41.3245
Uttar Pradesh	Noida	33	223	148	355	141.145	Madhya Pradesh	Dewas	48	87	50	166	45.8371
Uttar Pradesh	Noida	34	162	99	218	57.913	Madhya Pradesh	Dewas	49	54	27	86	42.9446
Uttar Pradesh	Noida	35	97	28	318	102.679	Madhya Pradesh	Dewas	50	54	30	76	44.8646
Uttar Pradesh	Noida	36	421	196	716	128.917	Madhya Pradesh	Dewas	51	59	34	84	37.5664
Uttar Pradesh	Noida	37	176	49	353	127.007	Madhya Pradesh	Dewas	52	66	42	109	34.0425
Uttar Pradesh	Noida	38	206	82	822	175.627	Madhya Pradesh	Dewas	53	66	45	130	36.3163
Uttar Pradesh	Noida	39	576	151	1158	228.251	Madhya Pradesh	Dewas	54	75	42	171	38.7727
Uttar Pradesh	Noida	40	344	116	606	246.561	Madhya Pradesh	Dewas	55	77	58	105	43.2625
Uttar Pradesh	Noida	41	323	206	558	241.31	Madhya Pradesh	Dewas	56	77	55	112	47.3023
Uttar Pradesh	Noida	42	338	156	510	274.893	Madhya Pradesh	Dewas	57	76	48	100	46.0867
Uttar Pradesh	Noida	43	283	155	419	275.946	Madhya Pradesh	Dewas	58	67	49	92	36.9484
Uttar Pradesh	Noida	44	276	200	406	210.215	Madhya Pradesh	Dewas	59	63	28	97	37.6424
Uttar Pradesh	Noida	45	151	86	239	154.001	Madhya Pradesh	Dewas	60	71	41	171	39.4679
Uttar Pradesh	Noida	46	108	78	255	138.218	Madhya Pradesh	Dewas	61	83	40	122	34.8474
Uttar Pradesh	Noida	47	138	50	290	120.567	Madhya Pradesh	Indore	2	26	10	71	16.8509
Uttar Pradesh	Noida	48	161	62	265	148.244	Madhya Pradesh	Indore	3	37	13	108	14.3644
Uttar Pradesh	Noida	49	187	92	270	159.498	Madhya Pradesh	Indore	4	45	19	113	15.0168
Uttar Pradesh	Noida	50	208	118	286	131.566	Madhya Pradesh	Indore	5	47	21	121	14.0546
Uttar Pradesh	Noida	51	237	124	384	154.685	Madhya Pradesh	Indore	6	37	20	67	17.7474
Uttar Pradesh	Noida	52	233	69	366	133.4	Madhya Pradesh	Indore	7	53	21	132	19.0231
Uttar Pradesh	Noida	53	155	60	355	155.905	Madhya Pradesh	Indore	8	75	26	237	24.0324
Uttar Pradesh	Noida	54	189	52	352	129.161	Madhya Pradesh	Indore	9	77	30	196	37.3016
Uttar Pradesh	Noida	55	103	49	164	121.561	Madhya Pradesh	Indore	10	62	22	142	33.4722
Uttar Pradesh	Noida	56	148	84	256	169.392	Madhya Pradesh	Indore	11	73	22	244	31.2411
Uttar Pradesh	Noida	57	238	103	383	206.828	Madhya Pradesh	Indore	12	69	16	193	31.7835
Uttar Pradesh	Noida	58	237	55	490	199.285	Madhya Pradesh	Indore	13	63	19	154	40.3969
Uttar Pradesh	Noida	59	216	82	422	222.744	Madhya Pradesh	Indore	14	73	19	156	41.8294
Uttar Pradesh	Noida	60	239	133	343	206.209	Madhya Pradesh	Indore	15	74	22	120	39.0423
Uttar Pradesh	Noida	61	219	109	330	177.481	Madhya Pradesh	Indore	16	61	28	138	50.6481
Uttar Pradesh	Varanasi	1	74	27	214	56.4384	Madhya Pradesh	Indore	17	82	31	138	46.0172
Uttar Pradesh	Varanasi	2	90	49	232	48.4012	Madhya Pradesh	Indore	18	53	23	108	35.3084
Uttar Pradesh	Varanasi	3	74	33	218	39.8186	Madhya Pradesh	Indore	19	61	48	90	25.2406
Uttar Pradesh	Varanasi	4	91	37	236	35.7407	Madhya Pradesh	Indore	20	64	30	114	26.0101
Uttar Pradesh	Varanasi	5	88	38	206	41.961	Madhya Pradesh	Indore	21	61	15	100	30.9782
Uttar Pradesh	Varanasi	6	97	39	230	37.4942	Madhya Pradesh	Indore	23	39	25	60	37.4535
Uttar Pradesh	Varanasi	7	119	40	274	43.7699	Madhya Pradesh	Indore	24	40	18	143	39.4342
Uttar Pradesh	Varanasi	8	106	39	314	54.0453	Madhya Pradesh	Indore	25	72	34	143	47.9689
Uttar Pradesh	Varanasi	9	103	44	270	75.6329	Madhya Pradesh	Indore	26	42	25	65	24.2115
Uttar Pradesh	Varanasi	10	104	54	584	76.147	Madhya Pradesh	Indore	30	21	11	54	18.1239
Uttar Pradesh	Varanasi	11	86	15	238	48.5052	Madhya Pradesh	Indore	31	45	17	69	19.8312
Uttar Pradesh	Varanasi	13	71	20	186	52.2532	Madhya Pradesh	Indore	32	56	38	94	22.6637
Uttar Pradesh	Varanasi	14	96	47	306	96.2766	Madhya Pradesh	Indore	36	47	17	131	25.8321
Uttar Pradesh	Varanasi	15	124	52	368	110.576	Madhya Pradesh	Indore	37	52	25	94	21.9524
Uttar Pradesh	Varanasi	16	128	53	404	106.437	Madhya Pradesh	Indore	38	41	13	95	26.4848
Uttar Pradesh	Varanasi	17	126	49	364	83.8464	Madhya Pradesh	Indore	39	34	12	98	27.1433
Uttar Pradesh	Varanasi	18	112	60	264	83.322	Madhya Pradesh	Indore	40	62	36	97	32.1615
Uttar Pradesh	Varanasi	19	99	46	218	59.9181	Madhya Pradesh	Indore	41	86	31	173	49.6562
Uttar Pradesh	Varanasi	20	118	51	648	66.6895	Madhya Pradesh	Indore	42	76	25	167	39.5232
Uttar Pradesh	Varanasi	21	140	47	390	84.7353	Madhya Pradesh	Indore	43	64	28	143	32.9654
Uttar Pradesh	Varanasi	22	95	51	210	80.375	Madhya Pradesh	Indore	44	71	38	163	41.7636
Uttar Pradesh	Varanasi	23	96	45	262	83.8768	Madhya Pradesh	Indore	45	72	40	190	49.1857
Uttar Pradesh	Varanasi	24	106	51	210	92.8331	Madhya Pradesh	Indore	46	89	36	192	40.2816
Uttar Pradesh	Varanasi	25	150	45	763	96.1525	Madhya Pradesh	Indore	47	100	46	213	43.6847
Uttar Pradesh	Varanasi	26	127	47	390	88.6079	Madhya Pradesh	Indore	48	97	50	205	52.1874
Uttar Pradesh	Varanasi	27	130	40	237	92.0589	Madhya Pradesh	Indore	49	73	26	167	49.3943
Uttar Pradesh	Varanasi	28	138	46	252	81.6534	Madhya Pradesh	Indore	50	89	34	180	49.5618
Uttar Pradesh	Varanasi	29	108	48	344	58.843	Madhya Pradesh	Indore	51	79	36	129	43.5785
Uttar Pradesh	Varanasi	30	104	35	196	64.0335	Madhya Pradesh	Indore	52	82	25	171	43.3976
Uttar Pradesh	Varanasi	31	92	34	370	71.8631	Madhya Pradesh	Indore	53	86	31	168	43.1855
Uttar Pradesh	Varanasi	32	96	36	342	61.3715	Madhya Pradesh	Indore	54	117	42	203	44.1822
Uttar Pradesh	Varanasi	33	104	46	243	67.2341	Madhya Pradesh	Indore	55	82	44	156	42.1863
Uttar Pradesh	Varanasi	34	110	39	252	89.8065	Madhya Pradesh	Indore	56	88	48	143	49.747
Uttar Pradesh	Varanasi	35	133	54	318	53.1441	Madhya Pradesh	Indore	57	84	51	125	44.7299
Uttar Pradesh	Varanasi	36	147	66	696	61.9198	Madhya Pradesh	Indore	58	76	45	107	38.0433
Uttar Pradesh	Varanasi	37	169	107	310	90.29	Madhya Pradesh	Indore	59	76	27	120	43.1048
Uttar Pradesh	Varanasi	40	206	103	566	116.162	Madhya Pradesh	Indore	60	84	28	147	42.7643
Uttar Pradesh	Varanasi	41	196	116	482	125.599	Madhya Pradesh	Indore	61	67	29	101	39.9497
Uttar Pradesh	Varanasi	42	222	169	249	126.296	Madhya Pradesh	Jabalpur	3	29	12	72	25.854
Uttar Pradesh	Varanasi	44	186	115	490	117.172	Madhya Pradesh	Jabalpur	4	29	13	98	29.029
Uttar Pradesh	Varanasi	45	166	58	308	97.111	Madhya Pradesh	Jabalpur	5	33	12	100	26.1888
Uttar Pradesh	Varanasi	46	186	101	289	102.085	Madhya Pradesh	Jabalpur	6	41	20	89	32.9876
Uttar Pradesh	Varanasi	47	152	96	235	80.0196	Madhya Pradesh	Jabalpur	7	40	25	74	39.9008
Uttar Pradesh	Varanasi	48	141	72	446	78.728	Madhya Pradesh	Jabalpur	8	50	35	92	46.4428
Uttar Pradesh	Varanasi	49	174	100	500	88.9496	Madhya Pradesh	Jabalpur	9	54	36	105	43.0686
Uttar Pradesh	Varanasi	50	217	108	460	108.309	Madhya Pradesh	Jabalpur	10	49	31	89	39.2722
Uttar Pradesh	Varanasi	51	200	115	324	114.46	Madhya Pradesh	Jabalpur	11	38	20	62	31.7755
Uttar Pradesh	Varanasi	52	233	110	322	91.5479	Madhya Pradesh	Jabalpur	12	44	27	114	27.7789
Uttar Pradesh	Varanasi	53	191	70	317	104.06	Madhya Pradesh	Jabalpur	13	47	25	103	26.9819
Uttar Pradesh	Varanasi	54	188	98	257	101.623	Madhya Pradesh	Jabalpur	14	42	16	119	34.3476
Uttar Pradesh	Varanasi	55	147	62	336	82.9888	Madhya Pradesh	Jabalpur	15	39	20	65	31.9218
Uttar Pradesh	Varanasi	56	124	64	195	93.184	Madhya Pradesh	Jabalpur	16	54	30	103	31.4678
Uttar Pradesh	Varanasi	57	171	87	253	115.65	Madhya Pradesh	Jabalpur	17	64	44	103	29.0797
Uttar Pradesh	Varanasi	58	210	78	391	124.512	Madhya Pradesh	Jabalpur	18	69	43	92	27.6525
Uttar Pradesh	Varanasi	59	204	78	422	92.9204	Madhya Pradesh	Jabalpur	19	52	30	89	24.1459
Uttar Pradesh	Varanasi	60	194	94	323	101.763	Madhya Pradesh	Jabalpur	20	44	13	88	22.1507
Uttar Pradesh	Varanasi	61	270	241	359	127.728	Madhya Pradesh	Jabalpur	21	69	21	149	32.6316
West Bengal	Howrah	1	42	20.64	57.98	62.8793	Madhya Pradesh	Jabalpur	22	84	25	138	41.043
West Bengal	Howrah	2	33	18.27	49.49	70.1751	Madhya Pradesh	Jabalpur	23	62	26	168	27.6427
West Bengal	Howrah	3	49.5	27.96	74.955	111.302	Madhya Pradesh	Jabalpur	24	54	26	101	35.4363
West Bengal	Howrah	4	81	57.67	103.64	153.566	Madhya Pradesh	Jabalpur	25	43	17	69	26.2021
West Bengal	Howrah	5	79	28.41	106.67	115.448	Madhya Pradesh	Jabalpur	26	34	14	71	27.5701
West Bengal	Howrah	6	76.5	24.88	107.815	131.11	Madhya Pradesh	Jabalpur	27	71	20	426	24.9628
West Bengal	Howrah	7	68.5	26.89	121.87	115.23	Madhya Pradesh	Jabalpur	28	76	13	288	26.5318
West Bengal	Howrah	8	47	30.68	79.4	133.243	Madhya Pradesh	Jabalpur	29	57	28	134	32.6945
West Bengal	Howrah	12	21.5	10.92	33.245	38.8542	Madhya Pradesh	Jabalpur	30	71	38	134	37.3749
West Bengal	Howrah	13	28	11.97	50.58	60.6433	Madhya Pradesh	Jabalpur	31	92	43	181	53.8249
West Bengal	Howrah	14	40.5	12.31	85.07	81.2981	Madhya Pradesh	Jabalpur	32	99	63	184	51.7335
West Bengal	Howrah	15	50	37.58	70.97	140.506	Madhya Pradesh	Jabalpur	33	94	61	157	43.4812
West Bengal	Howrah	16	66.5	41.99	116.595	167.683	Madhya Pradesh	Jabalpur	34	93	70	148	40.21
West Bengal	Howrah	17	88.5	44.89	152.305	142.96	Madhya Pradesh	Jabalpur	35	86	54	133	31.409
West Bengal	Howrah	18	70.5	49.72	87.815	92.8733	Madhya Pradesh	Jabalpur	36	88	58	143	31.0452
West Bengal	Howrah	19	79.5	37.67	126.395	129.766	Madhya Pradesh	Jabalpur	37	90	54	128	23.6484
West Bengal	Howrah	20	83	57.7	115.06	141.75	Madhya Pradesh	Jabalpur	38	74	49	99	23.7175
West Bengal	Howrah	21	92.5	51.38	125.97	188.159	Madhya Pradesh	Jabalpur	39	93	46	305	37.9061
West Bengal	Howrah	22	94	58.19	140.84	182.42	Madhya Pradesh	Jabalpur	40	138	84	290	54.235
West Bengal	Howrah	24	106	65.25	156.825	149.326	Madhya Pradesh	Jabalpur	41	96	60	146	58.5215
West Bengal	Howrah	25	108	53.84	183.25	189.303	Madhya Pradesh	Jabalpur	42	70	30	129	41.1983
West Bengal	Howrah	26	131	71.89	196.49	211.565	Madhya Pradesh	Jabalpur	43	80	48	178	38.8792
West Bengal	Howrah	27	133.5	47.83	209.665	196.751	Madhya Pradesh	Jabalpur	44	61	31	109	41.8639
West Bengal	Howrah	28	88	38.48	145.34	145.148	Madhya Pradesh	Jabalpur	45	59	41	107	38.0917
West Bengal	Howrah	29	34	20.03	46.775	98.0326	Madhya Pradesh	Jabalpur	46	74	44	133	37.7373
West Bengal	Howrah	30	21	12.77	28.55	65.8064	Madhya Pradesh	Jabalpur	47	102	60	277	40.7723
West Bengal	Howrah	31	20	10.6	31.685	72.0224	Madhya Pradesh	Jabalpur	48	115	63	235	54.2922
West Bengal	Howrah	32	28	15.55	52.42	63.3351	Madhya Pradesh	Jabalpur	49	89	31	189	40.0373
West Bengal	Howrah	33	44.5	21.52	69.05	69.275	Madhya Pradesh	Jabalpur	50	95	36	236	33.2182
West Bengal	Howrah	34	53.5	35.3	77.43	90.9455	Madhya Pradesh	Jabalpur	51	94	54	133	32.9496
West Bengal	Howrah	35	37	19.46	61.33	72.17	Madhya Pradesh	Jabalpur	52	117	48	330	39.6117
West Bengal	Howrah	36	37	26.03	46.93	49.631	Madhya Pradesh	Jabalpur	53	118	51	269	46.0051
West Bengal	Howrah	37	169.5	24.18	675.37	76.4826	Madhya Pradesh	Jabalpur	54	126	74	234	64.8306
West Bengal	Howrah	38	218.5	75.27	709.875	167.174	Madhya Pradesh	Jabalpur	55	122	69	290	67.484
West Bengal	Howrah	40	164	78.5	344.865	188.191	Madhya Pradesh	Jabalpur	56	75	52	101	38.0872
West Bengal	Howrah	41	156.5	61.1	358.01	190.293	Madhya Pradesh	Jabalpur	57	77	41	168	31.1794
West Bengal	Howrah	42	116.5	46.9	214.64	201.403	Madhya Pradesh	Jabalpur	58	75	41	137	37.6685
West Bengal	Howrah	43	120	52.9	201.53	183.626	Madhya Pradesh	Jabalpur	59	82	46	201	56.3365
West Bengal	Howrah	44	143	61.4	228.88	206.54	Madhya Pradesh	Jabalpur	60	108	66	206	56.1421
West Bengal	Howrah	45	136	87.89	174.81	229.862	Madhya Pradesh	Jabalpur	61	106	50	148	41.8041
West Bengal	Howrah	46	121	92.46	151.34	185.866	Madhya Pradesh	Katni	4	31	10	89	31.2169
West Bengal	Howrah	47	109	83.6	136.865	124.785	Madhya Pradesh	Katni	5	46	16	101	33.8651
West Bengal	Howrah	48	100.5	65.4	151.575	181.351	Madhya Pradesh	Katni	6	53	25	136	45.0033
West Bengal	Howrah	49	104	48.1	169.815	234.561	Madhya Pradesh	Katni	7	52	25	118	44.1476
West Bengal	Howrah	50	126.5	72.9	198.505	216.231	Madhya Pradesh	Katni	8	55	28	103	50.6782
West Bengal	Howrah	51	157	64.8	273.9	225.286	Madhya Pradesh	Katni	9	68	44	143	50.4586
West Bengal	Howrah	52	149	70.3	241.905	207.688	Madhya Pradesh	Katni	10	71	31	127	47.1968
West Bengal	Howrah	53	168.5	78	253.67	188.306	Madhya Pradesh	Katni	11	60	21	117	36.9314
West Bengal	Howrah	54	156	59.8	233.835	174.029	Madhya Pradesh	Katni	12	46	15	111	36.2993
West Bengal	Howrah	55	180.5	99.6	288.455	208.765	Madhya Pradesh	Katni	13	62	19	127	35.0341
West Bengal	Howrah	56	189.5	104.9	305.395	225.408	Madhya Pradesh	Katni	14	75	19	132	44.403
West Bengal	Howrah	57	171	85.49	256.71	219.787	Madhya Pradesh	Katni	15	51	30	84	41.1434
West Bengal	Howrah	58	101	39.6	178.735	189.64	Madhya Pradesh	Katni	16	55	26	158	45.2517
West Bengal	Howrah	59	94.5	35	155.76	197.899	Madhya Pradesh	Katni	17	87	54	158	41.5042
West Bengal	Howrah	60	97.5	31.2	182.87	190.376	Madhya Pradesh	Katni	18	86	49	120	32.8293
West Bengal	Howrah	61	108.5	53	176.84	172.203	Madhya Pradesh	Katni	19	52	27	95	31.2871
West Bengal	Kolkata	2	61	43.66	85.57	70.1751	Madhya Pradesh	Katni	20	54	36	72	29.0866
West Bengal	Kolkata	3	62	50.89	94.7	111.302	Madhya Pradesh	Katni	21	96	44	160	51.5996
West Bengal	Kolkata	4	79	59.26	103.47	153.566	Madhya Pradesh	Katni	22	83	47	121	52.7566
West Bengal	Kolkata	5	95	51.06	148.04	115.448	Madhya Pradesh	Katni	23	78	31	124	34.7098
West Bengal	Kolkata	6	102	62.98	137.98	131.11	Madhya Pradesh	Katni	24	66	40	106	48.9463
West Bengal	Kolkata	7	101	61.03	148.33	115.23	Madhya Pradesh	Katni	25	48	12	119	30.1781
West Bengal	Kolkata	9	48	20.95	72.56	79.4542	Madhya Pradesh	Katni	26	33	17	64	33.2536
West Bengal	Kolkata	13	22	10.34	32.53	60.6433	Madhya Pradesh	Katni	27	81	28	497	33.1912
West Bengal	Kolkata	14	37	14.02	86.89	81.2981	Madhya Pradesh	Katni	28	113	12	500	36.0723
West Bengal	Kolkata	16	61	45.24	92.69	167.683	Madhya Pradesh	Katni	29	85	45	198	50.3427
West Bengal	Kolkata	17	86	60.63	134.28	142.96	Madhya Pradesh	Katni	30	118	54	315	61.4135
West Bengal	Kolkata	18	80	64.39	102.81	92.8733	Madhya Pradesh	Katni	31	162	94	395	70.6784
West Bengal	Kolkata	19	84	64.04	114	129.766	Madhya Pradesh	Katni	32	182	89	317	73.1866
West Bengal	Kolkata	20	100	71.75	157.58	141.75	Madhya Pradesh	Katni	33	128	53	209	65.7563
West Bengal	Kolkata	21	97	59.57	134.78	188.159	Madhya Pradesh	Katni	34	103	78	166	41.8303
West Bengal	Kolkata	23	107	73.5	138.47	182.026	Madhya Pradesh	Katni	35	114	65	197	34.1532
West Bengal	Kolkata	24	100	69.43	128.56	149.326	Madhya Pradesh	Katni	36	141	49	258	37.2106
West Bengal	Kolkata	25	93	45.57	148.95	189.303	Madhya Pradesh	Katni	37	124	58	258	34.1334
West Bengal	Kolkata	26	123	68.05	179.8	211.565	Madhya Pradesh	Katni	38	73	45	151	35.929
West Bengal	Kolkata	27	105	48.87	150.9	196.751	Madhya Pradesh	Katni	39	120	49	322	52.9199
West Bengal	Kolkata	28	81	39.4	133.47	145.148	Madhya Pradesh	Katni	40	148	85	246	64.7109
West Bengal	Kolkata	29	28	16.06	39.68	98.0326	Madhya Pradesh	Katni	41	105	46	185	65.1756
West Bengal	Kolkata	30	17	10.4	32.89	65.8064	Madhya Pradesh	Katni	42	127	48	285	48.706
West Bengal	Kolkata	32	23	12.88	47.33	63.3351	Madhya Pradesh	Katni	43	120	47	277	47.6081
West Bengal	Kolkata	34	42	28.07	61.47	90.9455	Madhya Pradesh	Katni	44	112	48	277	52.2927
West Bengal	Kolkata	35	30	18.3	45.99	72.17	Madhya Pradesh	Katni	45	98	38	190	54.208
West Bengal	Kolkata	36	32	21.03	54.6	49.631	Madhya Pradesh	Katni	46	116	45	242	53.5791
West Bengal	Kolkata	38	197	101.14	652.62	167.174	Madhya Pradesh	Katni	47	170	69	374	54.4116
West Bengal	Kolkata	39	298	89.83	999.99	174.702	Madhya Pradesh	Katni	48	126	36	272	53.7358
West Bengal	Kolkata	40	145	101.1	212.95	188.191	Madhya Pradesh	Katni	49	114	24	220	40.0648
West Bengal	Kolkata	41	145	74.5	258.9	190.293	Madhya Pradesh	Katni	50	119	41	305	42.1529
West Bengal	Kolkata	42	109	55.6	183.3	201.403	Madhya Pradesh	Katni	51	98	42	187	43.8212
West Bengal	Kolkata	44	157	91.3	240.3	206.54	Madhya Pradesh	Katni	52	94	47	171	54.1647
West Bengal	Kolkata	45	150	128.1	186.8	229.862	Madhya Pradesh	Katni	53	94	47	170	64.6111
West Bengal	Kolkata	46	125	107.5	149.3	185.866	Madhya Pradesh	Katni	54	147	52	275	79.1393
West Bengal	Kolkata	48	103	69.9	170.5	181.351	Madhya Pradesh	Katni	55	146	46	275	75.5022
West Bengal	Kolkata	49	107	66	170.5	234.561	Madhya Pradesh	Katni	56	110	46	225	56.9868
West Bengal	Kolkata	50	117	79.3	207.9	216.231	Madhya Pradesh	Katni	57	86	34	173	47.5479
West Bengal	Kolkata	52	147	90.5	214.2	207.688	Madhya Pradesh	Katni	58	112	59	248	36.1054
West Bengal	Kolkata	53	186	96.7	251.5	188.306	Madhya Pradesh	Katni	59	115	47	248	41.3726
West Bengal	Kolkata	55	187	104.9	314.6	208.765	Madhya Pradesh	Katni	60	124	76	175	54.4859
West Bengal	Kolkata	56	217	132.2	357	225.408	Madhya Pradesh	Katni	61	124	61	161	60.1816
West Bengal	Kolkata	57	145	45.3	232.2	219.787	Madhya Pradesh	Mandideep	2	18	10	31	19.5362
West Bengal	Kolkata	59	80	23.8	140.3	197.899	Madhya Pradesh	Mandideep	3	26	13	59	19.102
West Bengal	Kolkata	60	83	26.1	148.3	190.376	Madhya Pradesh	Mandideep	4	31	20	74	16.2979
West Bengal	Kolkata	61	94	56.6	142.8	172.203	Madhya Pradesh	Mandideep	5	28	17	49	13.9924
							Madhya Pradesh	Mandideep	6	25	15	39	15.0821
							Madhya Pradesh	Mandideep	7	19	10	29	18.0052
							Madhya Pradesh	Mandideep	8	30	13	81	40.7733
							Madhya Pradesh	Mandideep	9	34	18	94	41.9021
							Madhya Pradesh	Mandideep	10	28	16	62	32.3118
							Madhya Pradesh	Mandideep	11	37	20	78	27.7008
							Madhya Pradesh	Mandideep	12	33	15	62	29.2798
							Madhya Pradesh	Mandideep	13	40	17	76	34.9348
							Madhya Pradesh	Mandideep	14	40	19	70	35.2497
							Madhya Pradesh	Mandideep	15	42	20	131	35.7907
							Madhya Pradesh	Mandideep	16	48	24	87	45.3693
							Madhya Pradesh	Mandideep	17	44	16	126	36.3794
							Madhya Pradesh	Mandideep	18	36	18	85	27.7996
							Madhya Pradesh	Mandideep	19	38	22	56	26.3948
							Madhya Pradesh	Mandideep	20	33	25	44	23.2759
							Madhya Pradesh	Mandideep	21	39	26	57	36.0024
							Madhya Pradesh	Mandideep	22	37	18	97	40.2479
							Madhya Pradesh	Mandideep	23	32	11	62	32.1996
							Madhya Pradesh	Mandideep	24	33	13	84	43.7528
							Madhya Pradesh	Mandideep	25	29	19	38	30.5458
							Madhya Pradesh	Mandideep	26	22	10	32	25.1235
							Madhya Pradesh	Mandideep	27	27	11	123	21.3023
							Madhya Pradesh	Mandideep	31	47	19	211	33.0147
							Madhya Pradesh	Mandideep	32	48	19	98	33.6989
							Madhya Pradesh	Mandideep	33	41	12	92	20.6823
							Madhya Pradesh	Mandideep	34	33	16	80	21.2815
							Madhya Pradesh	Mandideep	35	44	19	95	19.8098
							Madhya Pradesh	Mandideep	36	48	19	86	23.327
							Madhya Pradesh	Mandideep	37	45	19	79	23.2497
							Madhya Pradesh	Mandideep	38	40	14	81	21.2768
							Madhya Pradesh	Mandideep	39	34	16	93	26.4599
							Madhya Pradesh	Mandideep	40	51	33	98	45.6218
							Madhya Pradesh	Mandideep	41	53	33	76	52.1466
							Madhya Pradesh	Mandideep	42	52	12	91	39.4635
							Madhya Pradesh	Mandideep	43	54	19	100	33.8964
							Madhya Pradesh	Mandideep	44	61	21	119	35.7298
							Madhya Pradesh	Mandideep	45	65	17	123	43.0236
							Madhya Pradesh	Mandideep	46	75	18	143	40.6626
							Madhya Pradesh	Mandideep	47	72	29	133	43.0827
							Madhya Pradesh	Mandideep	48	79	40	132	50.2791
							Madhya Pradesh	Mandideep	49	56	20	121	43.2262
							Madhya Pradesh	Mandideep	50	60	20	123	42.5957
							Madhya Pradesh	Mandideep	51	70	26	145	34.6681
							Madhya Pradesh	Mandideep	52	79	27	208	31.9451
							Madhya Pradesh	Mandideep	53	79	20	188	37.1327
							Madhya Pradesh	Mandideep	54	73	26	132	39.9858
							Madhya Pradesh	Mandideep	55	81	29	366	55.6078
							Madhya Pradesh	Mandideep	56	78	40	262	44.383
							Madhya Pradesh	Mandideep	57	75	34	142	45.241
							Madhya Pradesh	Mandideep	58	85	39	179	37.2374
							Madhya Pradesh	Mandideep	59	81	25	179	39.3682
							Madhya Pradesh	Mandideep	60	68	21	122	40.2169
							Madhya Pradesh	Mandideep	61	60	25	111	36.4971
							Madhya Pradesh	Pithampur	2	27	15	64	16.8509
							Madhya Pradesh	Pithampur	3	32	12	64	14.3644
							Madhya Pradesh	Pithampur	4	35	16	113	15.0168
							Madhya Pradesh	Pithampur	5	36	17	139	14.0546
							Madhya Pradesh	Pithampur	6	35	16	70	17.7474
							Madhya Pradesh	Pithampur	7	42	26	94	19.0231
							Madhya Pradesh	Pithampur	8	46	27	127	24.0324
							Madhya Pradesh	Pithampur	9	57	39	114	37.3016
							Madhya Pradesh	Pithampur	10	61	30	115	33.4722
							Madhya Pradesh	Pithampur	11	45	32	79	31.2411
							Madhya Pradesh	Pithampur	12	53	21	103	31.7835
							Madhya Pradesh	Pithampur	13	44	23	93	40.3969
							Madhya Pradesh	Pithampur	14	54	26	128	41.8294
							Madhya Pradesh	Pithampur	15	80	27	322	39.0423
							Madhya Pradesh	Pithampur	16	57	29	96	50.6481
							Madhya Pradesh	Pithampur	17	66	38	131	46.0172
							Madhya Pradesh	Pithampur	18	63	35	119	35.3084
							Madhya Pradesh	Pithampur	19	71	41	111	25.2406
							Madhya Pradesh	Pithampur	20	76	41	136	26.0101
							Madhya Pradesh	Pithampur	21	70	24	136	30.9782
							Madhya Pradesh	Pithampur	22	44	17	76	30.7493
							Madhya Pradesh	Pithampur	23	45	28	71	37.4535
							Madhya Pradesh	Pithampur	24	44	23	76	39.4342
							Madhya Pradesh	Pithampur	25	79	39	122	47.9689
							Madhya Pradesh	Pithampur	26	49	30	68	24.2115
							Madhya Pradesh	Pithampur	27	31	12	62	22.9263
							Madhya Pradesh	Pithampur	31	39	22	68	19.8312
							Madhya Pradesh	Pithampur	32	49	28	78	22.6637
							Madhya Pradesh	Pithampur	36	28	13	51	25.8321
							Madhya Pradesh	Pithampur	37	50	19	100	21.9524
							Madhya Pradesh	Pithampur	38	38	12	63	26.4848
							Madhya Pradesh	Pithampur	39	37	19	69	27.1433
							Madhya Pradesh	Pithampur	40	65	33	113	32.1615
							Madhya Pradesh	Pithampur	41	90	64	122	49.6562
							Madhya Pradesh	Pithampur	42	69	38	134	39.5232
							Madhya Pradesh	Pithampur	43	62	32	107	32.9654
							Madhya Pradesh	Pithampur	44	57	34	123	41.7636
							Madhya Pradesh	Pithampur	45	71	48	123	49.1857
							Madhya Pradesh	Pithampur	46	68	31	142	40.2816
							Madhya Pradesh	Pithampur	47	80	42	157	43.6847
							Madhya Pradesh	Pithampur	48	89	52	185	52.1874
							Madhya Pradesh	Pithampur	49	55	30	90	49.3943
							Madhya Pradesh	Pithampur	50	70	27	120	49.5618
							Madhya Pradesh	Pithampur	51	84	55	122	43.5785
							Madhya Pradesh	Pithampur	52	55	32	86	43.3976
							Madhya Pradesh	Pithampur	53	70	35	113	43.1855
							Madhya Pradesh	Pithampur	54	67	49	97	44.1822
							Madhya Pradesh	Pithampur	55	85	46	134	42.1863
							Madhya Pradesh	Pithampur	56	89	56	122	49.747
							Madhya Pradesh	Pithampur	57	78	53	109	44.7299
							Madhya Pradesh	Pithampur	58	72	40	111	38.0433
[truncated: 2,086 more rows]
