# Supplementary material for: Air quality impacts of crop residue burning in India and mitigation alternatives
Source: Nat Commun. 2022 Nov 14;13:6537. doi: 10.1038/s41467-022-34093-z (PMC9663555; doi:10.1038/s41467-022-34093-z)
Supplement: Supplementary file 9 — Supplementary Data 7 [file 41467_2022_34093_MOESM9_ESM.xlsx]

## Sheet: Supplementary Table 7
Supplementary Table 7. Comparison of daily population weighted PM2.5 exposure due to all biomass burning emissions between forward and adjoint models from April 15-May 15 (S1-S3) and October 15-November 15 (S4-S6)in 2009. S1-S6 denote scenarios 1-6 (Supplementary Figure 16)
Scenario	S1	S2	S3	S4	S5	S6
Adjoint (μg/m3)	26.16	9.87	15.29	32.45	3.56	31.24
Forward (μg/m3)	23.87	8.79	14.16	31.14	3.27	29.32
Difference (%)	8.75382	10.9422	7.39045	4.03698	8.14607	6.14597
