# Supplementary material for: Air quality impacts of crop residue burning in India and mitigation alternatives
Source: Nat Commun. 2022 Nov 14;13:6537. doi: 10.1038/s41467-022-34093-z (PMC9663555; doi:10.1038/s41467-022-34093-z)
Supplement: Supplementary file 10 — Supplementary Data 8 [file 41467_2022_34093_MOESM10_ESM.xlsx]

## Sheet: Supplementary Table 8
Supplementary Table 8. The estimated annual mortalities (in thousands) by cause of death in India attributed to exposure to PM2.5 from agricultural burning
Year	LRI			CEV			COPD			IHD			LC			Total
	Mean	95% CI	5% CI	Mean	95% CI	5% CI	Mean	95% CI	5% CI	Mean	95% CI	5% CI	Mean	95% CI	5% CI	Mean	95% CI	5% CI
2003	6.3	7.5	5	7.2	8.4	6	11	13	8.8	19	22	16	0.97	1.1	0.81	44	51	37
2004	7.4	8.9	5.9	8.6	10	7.1	13	15	10	22	26	19	1.1	1.3	0.97	52	61	43
2005	9.8	12	7.8	11	13	9.4	17	20	14	30	34	26	1.5	1.7	1.3	69	80	57
2006	6.8	8.2	5.4	7.8	9.2	6.5	12	14	9.5	20	23	18	1	1.2	0.89	48	56	40
2007	7.8	9.4	6.2	9	11	7.5	13	16	11	24	27	20	1.2	1.4	1	55	64	46
2008	7.7	9.3	6.1	8.9	10	7.4	13	16	11	23	27	20	1.2	1.4	1	54	64	45
2009	11	13	8.4	12	14	10	18	21	15	32	37	28	1.6	1.9	1.4	74	87	62
2010	7.5	9	5.9	8.6	10	7.2	13	15	10	23	26	20	1.2	1.3	0.98	53	61	44
2011	11	13	8.8	13	15	11	19	22	15	33	38	29	1.7	1.9	1.4	78	91	65
2012	11	13	8.6	13	15	10	19	22	15	33	37	28	1.7	1.9	1.4	76	89	64
2013	11	13	8.4	12	14	10	18	21	15	32	36	28	1.6	1.9	1.4	74	87	62
2014	12	14	9.5	14	16	11	20	24	17	36	41	31	1.8	2.1	1.5	84	98	70
2015	8.5	10	6.7	9.8	11	8.1	15	17	12	26	29	22	1.3	1.5	1.1	60	70	50
2016	14	17	11	16	19	13	24	28	20	42	48	37	2.2	2.5	1.8	98	110	82
2017	10	13	8.3	12	14	10	18	21	15	32	36	27	1.6	1.9	1.4	74	86	62
2018	12	15	9.7	14	17	12	21	25	17	37	42	32	1.9	2.2	1.6	86	100	72
2019	12	15	9.8	14	17	12	21	25	17	37	42	32	1.9	2.2	1.6	86	100	72
