# Supplementary material for: Air quality impacts of crop residue burning in India and mitigation alternatives
Source: Nat Commun. 2022 Nov 14;13:6537. doi: 10.1038/s41467-022-34093-z (PMC9663555; doi:10.1038/s41467-022-34093-z)
Supplement: Supplementary file 11 — Supplementary Data 9 [file 41467_2022_34093_MOESM11_ESM.xlsx]

## Sheet: Supplementary Table 9
Supplementary Table 9. Attributable air quality impacts (ug/m3, thousand premature deaths) to crop residue burning for post-2015 period
Year		2015	2016	2017	2018	2019	Year	2015	2016	2017	2018	2019	Year	2015	2016	2017	2018	2019
Season		whole-year					Season		post-monsoon (Oct 1st to Nov 30th)				Season		pre-monsoon (Apr 1st to May 30th)
India	Attributabl exposure	9.2	9.6	7.2	8.3	7.7	India	7.1	69	3.8	4.4	3.4	India	1.1	1.6	2.1	2.2	3.2
	Attributable premature deaths	95 (95%CI: 110-79)	98 (95%CI: 110-82)	74 (95%CI: 62-86)	86 (95%CI: 72-100)	80 (95%CI: 67-93)	contribution to annual exposure	0.78	0.72	0.52	0.53	0.44	contribution to annual exposure	0.12	0.16	0.29	0.26	0.41
change compared to previous year		NA	0.4	-0.25	0.16	-0.072	change compared to previous year	NA	-0.033	-0.46	0.18	-0.23	change compared to previous year	NA	0.41	0.33	0.042	0.47
Punjab		6.5	6.4	3.4	4.4	4	Punjab	6	5.7	2.8	3.6	2.9	Punjab	0.47	0.66	0.63	0.79	1.1
contribution to annual exposure		0.7	0.67	0.49	0.53	0.51	contribution to annual exposure	0.65	0.59	0.38	0.43	0.37	contribution to annual exposure	0.052	0.069	0.089	0.094	0.14
change compared to previous year		NA	-0.017	-0.46	0.29	-0.11	change compared to previous year	NA	-0.051	-0.51	0.31	-0.21	change compared to previous year	NA	0.38	-0.03	0.24	0.36
Haryana		0.89	0.86	0.82	0.77	0.83	Haryana	0.73	0.63	0.56	0.47	0.35	Haryana	0.15	0.21	0.22	0.28	0.5
ratio to annual total		0.097	0.09	0.12	0.093	0.11	contribution to annual exposure	0.079	0.066	0.078	0.057	0.045	contribution to annual exposure	0.017	0.022	0.031	0.033	0.061
change compared to previous year		NA	-0.031	-0.042	-0.063	0.082	change compared to previous year	NA	-0.13	-0.11	-0.16	-0.27	change compared to previous year	NA	0.38	0.07	0.23	0.7
Uttar Pradesh		0.29	0.5	0.55	0.59	0.7	Uttar Pradesh	0.16	0.23	0.19	0.16	0.079	Uttar Pradesh	0.069	0.18	0.23	0.3	0.52
contribution to annual exposure		0.031	0.052	0.076	0.071	0.086	contribution to annual exposure	0.017	0.025	0.026	0.019	0.01	contribution to annual exposure	0.0075	0.019	0.032	0.036	0.067
change compared to previous year		NA	0.74	0.096	0.086	0.13	change compared to previous year	NA	0.47	-0.2	-0.14	-0.51	change compared to previous year	NA	1.6	0.3	0.29	0.74
