# Supplementary material for: Air quality impacts of crop residue burning in India and mitigation alternatives
Source: Nat Commun. 2022 Nov 14;13:6537. doi: 10.1038/s41467-022-34093-z (PMC9663555; doi:10.1038/s41467-022-34093-z)
Supplement: Supplementary file 12 — Supplementary Data 10 [file 41467_2022_34093_MOESM12_ESM.xlsx]

## Sheet: Supplementary Table 10
Supplementary Table 10. Number of detected residue burning events from 2016 to 2019 post-monsoon residue burning season *
	2016	2017	2018	2019	2020
Punjab	102379	67079	59684	50738	79093
change compared to previous year	NA	-35300	-7395	-8946	28355
Haryana	15686	13085	9225	6364	5678
change compared to previous year	NA	-2601	-3860	-2861	-686
Uttar Pradesh	9709	8784	6623	4230	4659
change compared to previous year	NA	-925	-2161	-2393	429
* Data obtained from Consortium for Research Agroecosystem Monitoring & Modeling from Space, India Agricultural Research Institute (http://creams.iari.res.in/cms2/index.php)
