# Supplementary material for: Air quality impacts of crop residue burning in India and mitigation alternatives
Source: Nat Commun. 2022 Nov 14;13:6537. doi: 10.1038/s41467-022-34093-z (PMC9663555; doi:10.1038/s41467-022-34093-z)
Supplement: Supplementary file 13 — Supplementary Data 11 [file 41467_2022_34093_MOESM13_ESM.xlsx]

## Sheet: Supplementary Table 11
Supplementary Table 11. Dry matter burned emissions (million tons of carbon) for post-2015 period
Year	2015	2016	2017	2018	2019	Year	2015	2016	2017	2018	2019	Year	2015	2016	2017	2018	2019
Season	whole-year					Season	post-monsoon (Oct 1st to Nov 30th)					Season	pre-monsoon (Apr 1st to May 30th)
India	4.1	4.6	3.7	4.3	4.3	India	2.8	2.7	1.5	1.7	1.3	India	0.8	1.2	1.5	1.6	2.3
						ratio to annual total	0.67	0.6	0.39	0.39	0.31	ratio to annual total	0.2	0.26	0.41	0.38	0.54
change compared to previous year	NA	0.12	-0.19	0.15	0.018	change compared to previous year	NA	-0.0021	-0.47	0.14	-0.19	change compared to previous year	NA	0.46	0.31	0.057	0.43
Punjab	2.5	2.6	1.5	1.9	1.9	Punjab	2.3	2.2	1.1	1.3	1.1	Punjab	0.28	0.41	0.38	0.53	0.73
ratio to annual total	0.62	0.58	0.4	0.45	0.43	ratio to annual total	0.55	0.48	0.29	0.32	0.26	ratio to annual total	0.067	0.089	0.1	0.12	0.17
change compared to previous year	NA	0.038	-0.45	0.29	-0.011	change compared to previous year	NA	-0.019	-0.52	0.27	-0.17	change compared to previous year	NA	0.47	-0.062	0.39	0.38
Haryana	0.37	0.38	0.35	0.34	0.43	Haryana	0.27	0.24	0.21	0.17	0.14	Haryana	0.088	0.12	0.13	0.16	0.28
ratio to annual total	0.089	0.082	0.096	0.081	0.099	ratio to annual total	0.067	0.053	0.057	0.04	0.031	ratio to annual total	0.022	0.027	0.034	0.038	0.065
change compared to previous year	NA	0.032	-0.06	-0.027	0.24	change compared to previous year	NA	-0.11	-0.13	-0.19	-0.21	change compared to previous year	NA	0.4	0.03	0.28	0.74
Uttar Pradesh	0.16	0.28	0.3	0.31	0.4	Uttar Pradesh	0.077	0.099	0.064	0.053	0.026	Uttar Pradesh	0.053	0.13	0.16	0.2	0.33
ratio to annual total	0.039	0.062	0.08	0.072	0.091	ratio to annual total	0.019	0.021	0.017	0.012	0.0061	ratio to annual total	0.013	0.029	0.042	0.046	0.076
change compared to previous year	NA	0.76	0.046	0.05	0.27	change compared to previous year	NA	0.28	-0.35	-0.18	-0.5	change compared to previous year	NA	1.5	0.17	0.25	0.68
